# Supplementary material for: Fatty-acid-induced FABP5/HIF-1 reprograms lipid metabolism and enhances the proliferation of liver cancer cells
Source: Commun Biol. 2020 Oct 30;3:638. doi: 10.1038/s42003-020-01367-5 (PMC7599230; doi:10.1038/s42003-020-01367-5)
Supplement: Supplementary file 4 — Supplementary Data 1 [file 42003_2020_1367_MOESM4_ESM.xlsx]

## Sheet: Fig.1
Fig.1	Fig.1c FABP5 mRNA level			Fig.1e FABP5(+)cells/HPF(%)			Fig.1e HIF-1a(+)cells/HPF(%)			Fig.1f correlation assay			Fig.1g survival analysis (FABP5)				Fig.1g survival analysis (HIF-1a)
	normal	HCC		normal	tumor		normal	tumor		FABP5	HIF-1a		Days	Standard	Experimental		Days	Standard	Experimental
	10.2079	10.3092		27.5	60		17.5	32.5		60	32.5		132	0			132	0
	9.07468	10.6402		47.5	70		37.5	35		70	35		130	0			5	0
	10.2669	12.051		45	62.5		20	45		62.5	45		130	0			130	0
	10.2522	11.785		30	67.5		25	30		67.5	30		126	0			12	1
	11.6697	10.7329		75	50		35	35		50	35		127	0			130	0
	10.297	10.9187		42.5	65		30	42.5		65	42.5		93	1			126	0
	9.78725	10.4095		55	80		30	60		80	60		38	1			121	0
	10.6543	11.0882		47.5	80		25	45		80	45		126	0			127	0
	10.2656	11.4903		32.5	47.5		32.5	40		47.5	40		8	1			93	1
	10.4997	11.5767			32.5			35		32.5	35		96	0			38	1
	9.66853	12.4274			42.5			27.5		42.5	27.5		76	1			126	0
	10.3552	10.6627			57.5			40		57.5	40		23	1			8	1
	9.19229	13.2314			87.5			62.5		87.5	62.5		34	1			96	0
	9.648	12.122			65			37.5		65	37.5		29	0			76	1
	9.74096	12.3522			65			40		65	40		35	0			29	1
	11.7168	11.5566			65			42.5		65	42.5		54	0			53	1
	10.7773	11.2996			75			72.5		75	72.5		31	1			65	0
	9.54863	10.8077			70			45		70	45		47	0			55	1
	10.4356	11.9088			82.5			45		82.5	45		5		0		31	0
	9.89815	10.4558			57.5			55		57.5	55		12		1		34	1
					67.5			47.5		67.5	47.5		80		1		29	0
	Mann Whitney test				85			32.5		85	32.5		121		0		68	1
	P value	<0.0001			72.5			25		72.5	25		36		1		35	0
	Exact or approximate P value?	Exact			72.5			40		72.5	40		35		1		10	1
	P value summary	****			52.5			40		52.5	40		29		1		54	0
	Significantly different (P < 0.05)?	Yes			65			40		65	40		53		1		47	0
	One- or two-tailed P value?	Two-tailed			75			37.5		75	37.5		39		1		80		1
	Sum of ranks in column A,B	252 , 568			62.5			40		62.5	40		65		0		36		1
	Mann-Whitney U	42			70			45		70	45		55		1		35		1
					47.5			40		47.5	40		31		0		23		1
					55			72.5		55	72.5		68		1		39		1
					70			47.5		70	47.5		10		1		31		1
					62.5			40		62.5	40		44		0		44		0
					70			50		70	50		28		1		28		1
					77.5			55		77.5	55		3		1		3		1
					67.5			60		67.5	60		11		1		11		1
					80			50		80	50		54		0		54		0
					85			47.5		85	47.5
										27.5	17.5		Log-rank (Mantel-Cox) test				Log-rank (Mantel-Cox) test
				Mann Whitney test			Mann Whitney test			47.5	37.5		Chi square	5.49			Chi square	7.803
				P value	0.0003		P value	<0.0001		45	20		df	1			df	1
				Exact or approximate P value?	Exact		Exact or approximate P value?	Exact		30	25		P value	0.0191			P value	0.0052
				P value summary	***		P value summary	****		75	35		P value summary	*			P value summary	**
				Significantly different (P < 0.05)?	Yes		Significantly different (P < 0.05)?	Yes		42.5	30		Are the survival curves sig different?	Yes			Are the survival curves sig different?	Yes
				One- or two-tailed P value?	Two-tailed		One- or two-tailed P value?	Two-tailed		55	30
				Sum of ranks in column A,B	90.50 , 1038		Sum of ranks in column A,B	70.50 , 1058		47.5	25
				Mann-Whitney U	45.5		Mann-Whitney U	25.5		32.5	32.5
										Goodness of Fit
										R square	0.2824
										Sy.x	10.3
										Is slope significantly non-zero?
										F	17.71
										DFn, DFd	1, 45
										P value	0.0001
										Deviation from zero?	Significant
										Equation	Y = 0.4179*X + 15.08

## Sheet: Fig.2
Fig.2	Fig.2a Nuclear HIF-1a protein level					Fig.2b HIF-1a mRNA level					Fig.2c Relative HIF-1a level
	con, nor	F/S-FABP5, nor	con, hyp	F/S-FABP5, hyp		con, nor	F/S-FABP5, nor	con, hyp	F/S-FABP5, hyp			con
	1.81754	3.62033	11.7195	26.0489		1.00928	1.20591	0.788989	0.872498		time (h)	0	5	10	15	20	30
	0.605318	6.21041	22.4128	29.703		0.997182	0.895013	0.738619	0.747976			1.26154	0.728257	0.382901	0.105826	0.0196793	0.00465658
	0.577142	5.23359	20.5568	32.8548		1.00282	0.952492	0.799197	0.799059			0.716682	0.376911	0.111179	0.0383718	0.011199	0.00368176
			paired t test					paired t test				1.02177	0.514781	0.162638	0.0175937	0.00461228	0.00652026
		column 1 vs 2	0.00942734				column 1 vs 2	0.885121				F/S-FABP5
		column 1 vs 3	0.00659182				column 3 vs 4	0.489898			time (h)	0	5	10	15	20	30
		column 3 vs 4	0.0422281									1.18151	0.949981	0.397734	0.147618	0.0204252	0.00544141
												0.79247	0.479946	0.037565	0.0103226	0.00247199	0.00275518
												1.02602	0.543673	0.169191	0.0216693	0.00348413	0.0033864
	Fig.2d Relative HIF-1a level										paired t test		0.546605	0.903058	0.913624	0.69783	0.40072
		con
	time (h)	0	1	2	4	6	8		Fig.2e 5'-cap dependent translation luciferase assay					Fig.2g IRES-dependent translation luciferase assay
		0.22421	0.89798	11.22	29.4494	42.9333	54.2167		con, nor	F/S-FABP5, nor	con, hyp	F/S-FABP5, hyp		con, nor	F/S-FABP5, nor	con, hyp	F/S-FABP5, hyp
		1.36966	26.8403	61.2539	109.145	195.048	212.974		1.04871	1.42124	0.721407	0.94249		1.02829	1.99161	1.18413	1.85961
		1.40613	3.79674	18.0323	83.609	135.617	175.244		0.868691	1.61269	0.774056	1.23909		0.986777	1.56041	1.17867	1.87617
		F/S-FABP5							1.0826	1.49099	0.866167	1.23841		0.984929	1.57997	1.22561	2.81692
	time (h)	0	1	2	4	6	8				paired t test					paired t test
		1.07935	1.78476	35.6314	113.277	159.713	651.466			column 1 vs 2	0.00424449				column 1 vs 2	0.00733567
		0.947709	54.6186	76.2461	233.086	453.572	782.057			column 3 vs 4	0.0303926				column 3 vs 4	0.0355356
		0.972937	4.47243	16.5329	141.888	262.835	604.346
	paired t test		0.634563	0.620311	0.10871	0.158566	0.00174871

## Sheet: Fig.3
Fig.3	Fig.3a Luciferase activity									Fig.3b BNIP3L mRNA level					Fig.3d Gal4-CAD(WT) luciferase activity
	EPO-Luc.				mutated EPO-Luc.					con, nor	F/S-FABP5, nor	con, hyp	F/S-FABP5, hyp		con, nor	F/S-FABP5, nor	con, hyp	F/S-FABP5, hyp
	con, nor	F/S-FABP5, nor	con, hyp	F/S-FABP5, hyp	con, nor	F/S-FABP5, nor	con, hyp	F/S-FABP5, hyp		1.0092	1.05051	4.70671	5.94065		1.06565	1.13209	1.99611	2.634
	0.986422	12.9712	2.94501	20.9639	1.08887	2.78986	0.780537	2.52679		1.00503	1.15007	4.68895	6.16119		0.987204	1.16684	2.03373	2.74561
	1.02739	10.5241	2.90574	26.7064	0.981268	3.24261	1.19324	1.57807		0.985767	1.11389	5.13702	5.86308		0.947144	1.16515	1.996	2.96281
	0.986191	12.1685	3.18061	28.331	0.99837	2.17896	1.24143	2.34545				paired t test					paired t test
			paired t test				paired t test				column 1 vs 2	0.0249674				column 1 vs 2	0.0134014
		column 1 vs 2	0.000111687			column 1 vs 3	0.760795				column 1 vs 3	1.25896e-05				column 1 vs 3	1.07683e-05
		column 1 vs 3	2.07e-05								column 3 vs 4	0.00262738				column 3 vs 4	0.00136751
		column 3 vs 4	0.000565937							Fig. 3b VEGF mRNA level					Fig.3d Gal4-CAD(N803A) luciferase activity
										con, nor	F/S-FABP5, nor	con, hyp	F/S-FABP5, hyp		con, nor	F/S-FABP5, nor	con, hyp	F/S-FABP5, hyp
	Fig.3g Gal4-CAD/CH1-VP16 luciferase activity									1.01122	1.74868	4.55863	7.94116		0.89936	1.09559	1.65246	1.77669
	con, nor	F/S-FABP5, nor	con, hyp	F/S-FABP5, hyp						0.997654	1.62297	6.63398	7.81549		1.12604	0.994456	1.87111	1.69948
	0.838542	1.19239	9.08357	11.1579						0.991123	1.69492	5.2992	9.78394		0.974604	1.06522	1.63684	1.67488
	1.01227	1.39907	7.5535	11.4875								paired t test					paired t test
	1.14919	1.31619	9.56376	11.1661							column 1 vs 2	4.84406e-05				column 1 vs 2	0.517914
			paired t test								column 1 vs 3	0.00177351				column 1 vs 3	0.00203102
		column 1 vs 2	0.0488744								column 3 vs 4	0.0265481				column 3 vs 4	0.971331
		column 1 vs 3	0.000226875
		column 3 vs 4	0.0146125

## Sheet: Fig.4
Fig.4	Fig.4a Relative protein levels							Fig.4b Relative mRNA levels							Fig.4c HIF-1a protein level
	FABP5			HIF-1a				FABP5			HIF-1a				con, nor	OA+, nor	con, hyp	OA+, hyp
	OA 0 mM	OA 100 mM	OA 200 mM	OA 0 mM	OA 100 mM	OA 200 mM		OA 0 mM	OA 100 mM	OA 200 mM	OA 0 mM	OA 100 mM	OA 200 mM		0.905798	2.95071	7.48455	10.219
	0.909476	1.51621	2.04169	1.412	1.76178	2.15692		0.988165	2.44696	3.03216	0.981916	0.591237	0.701678		0.94313	3.05844	9.2545	14.1472
	1.05369	1.95866	2.40336	1.46541	2.44204	2.89306		0.969119	1.99427	2.58719	1.00416	1.19529	1.10396		1.15107	2.32472	9.54918	13.8804
	1.03684	2.06764	3.07092	0.122584	1.04569	3.01566		0.990442	2.05555	2.6838	1.01392	1.17713	1.21889				paired t test
			paired t test			paired t test				paired t test			paired t test			column 1 vs 2	0.00180316
		column 1 vs 2	0.00832321		column 1 vs 2	0.276788			column 1 vs 2	0.0011328		column 1 vs 2	0.954291			column 1 vs 3	0.000280353
		column 1 vs 3	0.00783073		column 1 vs 3	0.0304282			column 1 vs 3	0.000190629		column 1 vs 3	0.960995			column 3 vs 4	0.048638
	Fig.4d Nuclear HIF-1a protein level					Fig.4e HIF-1a protein level
	con, nor	OA+, nor	con, hyp	OA+, hyp		Normoxia						Hypoxia
	0.783181	1.43882	2.53537	4.03946		OA-, si-con	OA- si-FABP5 #1	OA- si-FABP5 #2	OA+, si-con	OA+ si-FABP5 #1	OA+ si-FABP5 #2	OA-, si-con	OA- si-FABP5 #1	OA- si-FABP5 #2	OA+, si-con	OA+ si-FABP5 #1	OA+ si-FABP5 #2
	1.08703	1.35054	3.51463	5.59403		0.306419	0.62639	0.104691	2.4183	0.748054	0.256387	41.0386	22.9302	7.89054	96.3396	24.423	11.7476
	1.12979	1.84274	3.09477	4.2617		1.95339	0.631347	0.884322	2.46755	1.09134	1.26349	39.4976	14.4008	30.2431	67.5591	27.2692	13.8345
			paired t test			0.740189	0.309532	0.394597	2.26633	0.532304	0.469294	43.1437	27.0069	12.0243	111.654	23.6813	19.3632
		column 1 vs 2	0.0435122					paired t test					paired t test
		column 1 vs 3	0.00252561				column 1 vs 2	0.397201				column 1 vs 7	4.21219e-06
		column 3 vs 4	0.0479964				column 1 vs 3	0.377114				column 7 vs 8	0.00687334
							column 1 vs 4	0.0494526				column 7 vs 9	0.0242822
							column 4 vs 5	0.00078352				column 7 vs 10	0.0174881
							column 4 vs 6	0.00529498				column 10 vs 11	0.0067724
												column 10 vs 12	0.00423987
	Fig.4h Luciferase activity							Fig.4g Relative protein levels
	Normoxia			Hypoxia				FABP5_Nucleus	FABP5_Cytosol	HIF-1a_Nucleus	HIF-1a_Cytosol
	OA-, si-con	OA+, si-con	OA+, si-FABP5	OA-, si-con	OA+, si-con	OA+, si-FABP5		1.16304	1.38813	1.07306	1.29836
	1.06436	2.19323	1.60607	1.34031	4.9658	2.31092		0.92483	1.57449	0.768639	1.4382
	0.855895	2.42942	1.70901	1.39477	3.79597	2.43071		0.912126	1.51839	1.1583	1.62044
	1.07974	2.373	0.892161	0.626637	4.48615	2.56122			paired t test
			paired t test			paired t test		column 1 vs 2	0.00743335
		column 1 vs 2	0.000194052		column 4 vs 5	0.00142697		column 3 vs 4	0.0398079
		column 2 vs 3	0.0251874		column 5 vs 6	0.00465544

## Sheet: Fig.5
Fig.5	Fig.5b Relative mRNA levels, upper graph							Fig.5b Relative mRNA levels, lower graph								Fig.5e Relative mRNA levels of human normal/HCC tissues
	ACSL1	Hypoxia						ACSL1	Hypoxia							ACSL1		GPAT		LIPIN1		DGAT2
		con, si-con	con, si-FABP5	OA+, si-con	OA+, si-FABP5		paired t test		con, si-con	con, si-HIF-1a	OA+, si-con	OA+, si-HIF-1a		paired t test		Normal	HCC	Normal	HCC	Normal	HCC	Normal	HCC
		1.00559	0.758714	1.5614	0.902072	column 1 vs 2	0.0156939		0.993381	0.296872	1.14203	0.469578	column 1 vs 2	0.00189511		1.82203	1.03133	1.31086	4.42576	0.793453	1.7451	1.11046	3.27876
		0.9954	0.644155	1.2245	0.850526	column 1 vs 3	0.0391518		0.997052	0.415039	1.1378	0.513411	column 1 vs 3	0.0381079		0.813364	0.528626	1.52993	0.554974	2.54071	0.448051	2.40289	0.268506
		0.99901	0.85589	1.2275	0.953666	column 3 vs 4	0.0196747		1.00957	0.568463	1.34405	0.454243	column 3 vs 4	0.000489229		0.945335	0.258317	1.22437	0.264136	0.91784	3.0628	1.20847	0.0996072
	GPAT	Hypoxia						GPAT	Hypoxia							1.72846	0.536055	1.77587	3.69211	1.85237	4.37694	2.28936	6.60304
		con, si-con	con, si-FABP5	OA+, si-con	OA+, si-FABP5		paired t test		con, si-con	con, si-HIF-1a	OA+, si-con	OA+, si-HIF-1a		paired t test		1.10603	0.918424	0.898262	14.5561	1.1408	3.61106	2.45192	1.66299
		1.00516	1.70203	1.40559	1.24949	column 1 vs 2	0.096164		1.0076	0.87882	1.25322	0.496447	column 1 vs 2	0.000443252		0.423539	3.18937	1.2901	9.6388	0.368612	4.9208	1.96946	5.19571
		0.996668	1.194	1.3773	1.21143	column 1 vs 3	1.51945e-05		1.0027	0.835992	1.2892	0.438926	column 1 vs 3	0.01038		1.33135	4.64783	1.35067	3.47488	1.46	5.5992	1.85651	8.73876
		0.998176	1.19922	1.35395	1.31681	column 3 vs 4	0.0249819		0.989699	0.85467	1.49662	0.403575	column 3 vs 4	0.000364958		0.449665	1.79378	6.49579	6.6027	2.02079	7.57167	5.15432	5.16606
	LIPIN1	Hypoxia						LIPIN1	Hypoxia							0.249174	7.07079	0.652859	3.67324	0.901428	1.67594	1.41209	0.106838
		con, si-con	con, si-FABP5	OA+, si-con	OA+, si-FABP5		paired t test		con, si-con	con, si-HIF-1a	OA+, si-con	OA+, si-HIF-1a		paired t test		0.425666	3.40342	1.97373	1.17959	1.1916	6.91943	0.612586	1.08751
		1.0124	0.581611	1.40424	1.24182	column 1 vs 2	0.019233		1.01442	0.701371	1.5285	1.14922	column 1 vs 2	0.309581		1.38559	0.879458	2.46155	37.3245	1.95647	5.10497	1.88944	0.154829
		0.993694	0.767159	1.34982	1.11036	column 1 vs 3	0.00558011		0.992961	0.893928	1.25144	0.916523	column 1 vs 3	0.0135243		1.9946	1.40529	0.257054	1.01762	1.92458	13.8397	2.36815	4.8295
		0.993909	0.821657	1.62611	1.15813	column 3 vs 4	0.0353972		0.992622	1.05107	1.30169	1.00763	column 3 vs 4	0.036647		0.121143	1.50803	0.780933	0.602456	0.5365	3.18691	0.105247	3.04418
	DGAT2	Hypoxia						DGAT2	Hypoxia							0.662181	0.429081	0.385265	0.202197	0.287909	2.53587	0.884837	0.658915
		con, si-con	con, si-FABP5	OA+, si-con	OA+, si-FABP5		paired t test		con, si-con	con, si-HIF-1a	OA+, si-con	OA+, si-HIF-1a		paired t test		0.696812	1.25854	0.875201	7.79029	1.89042	1.7484	0.285013	2.44957
		1.00835	0.682031	2.88774	0.828604	column 1 vs 2	7.8403e-05		1.00367	0.347829	1.11691	0.885022	column 1 vs 2	0.000391117		0.810286	0.739198	1.31672	14.8268	0.865723	2.38382	1.55868	1.47339
		1.00304	0.611095	2.47363	0.77653	column 1 vs 3	0.00842028		0.998884	0.441904	1.09791	0.850347	column 1 vs 3	0.00235167		0.784127	3.10727	1.84593	2.0144	1.24852	7.14381	0.708051	11.1495
		0.988616	0.636176	1.88053	0.711566	column 3 vs 4	0.0050584		0.997442	0.524858	1.15897	0.863129	column 3 vs 4	0.000236115		0.881312	3.74344	0.108267	36.4359	0.659411	1.39722	1.15743	2.29449
	CPT1A	Hypoxia						CPT1A	Hypoxia							0.253888	2.05444	3.74465	1.41729	0.259918	6.19833	0.0587059	5.60447
		con, si-con	con, si-FABP5	OA+, si-con	OA+, si-FABP5		paired t test		con, si-con	con, si-HIF-1a	OA+, si-con	OA+, si-HIF-1a		paired t test		1.75581	0.232036			0.253858	1.14093	7.20191	18.357
		1.00798	1.92854	1.31488	1.54533	column 1 vs 2	0.000763976		1.0051	1.57042	1.15065	1.54876	column 1 vs 2	0.00128451
		0.999043	1.83322	1.12767	1.43419	column 1 vs 3	0.0137117		1.00146	1.5151	1.11424	1.47386	column 1 vs 3	0.016378		Paired t test		Paired t test		Paired t test		Paired t test
		0.992981	1.63517	1.26816	1.42456	column 3 vs 4	0.0277012		0.993436	1.36915	1.05835	1.27629	column 3 vs 4	0.0191049		P value	0.0416	P value	0.0263	P value	0.0002	P value	0.0147
	ATGL	Hypoxia						ATGL	Hypoxia							P value summary	*	P value summary	*	P value summary	***	P value summary	*
		con, si-con	con, si-FABP5	OA+, si-con	OA+, si-FABP5		paired t test		con, si-con	con, si-HIF-1a	OA+, si-con	OA+, si-HIF-1a		paired t test		Significantly different (P < 0.05)?	Yes	Significantly different (P < 0.05)?	Yes	Significantly different (P < 0.05)?	Yes	Significantly different (P < 0.05)?	Yes
		1.00405	2.13543	1.18552	1.86766	column 1 vs 2	0.00148984		0.994673	1.47902	1.11582	1.4164	column 1 vs 2	0.00246768		One- or two-tailed P value?	Two-tailed	One- or two-tailed P value?	Two-tailed	One- or two-tailed P value?	Two-tailed	One- or two-tailed P value?	Two-tailed
		0.99472	1.9074	1.16339	2.17202	column 1 vs 3	0.00123081		1.00532	1.78954	1.24657	1.52644	column 1 vs 3	0.01903		t, df	t=2.185, df=19	t, df	t=2.420, df=18	t, df	t=4.564, df=19	t, df	t=2.683, df=19
		1.00123	1.72434	1.24411	1.76907	column 3 vs 4	0.00394573		1.00001	1.76742	1.31999	1.45457	column 3 vs 4	0.0246262		Number of pairs	20	Number of pairs	19	Number of pairs	20	Number of pairs	20
	Fig.5c ChIp-qPCR data % input									Fig.5d Upregulated in FABP5/HIF-1a low group (q<0.3)
	P1	Hypoxia										Normalized enrichment score
		OA+, IgG	OA-, anti-HIF-1a	OA+, anti-HIF-1a		paired t test				Fatty_acid_beta_oxidation		1.70596
		0.169076	0.118037	0.373742	column 1 vs 2	0.220172				Fatty_acid_metabolic process		1.68344
		0.166514	0.188588	0.421667						Monocarboxylic_acid_catabolic_process		1.66455
		0.360371	0.074411	0.323475						Carboxylic_acid_metabolic_process		1.61241
	P2	Hypoxia								Monocarboylic_acid_metabolic_process		1.61157
		OA+, IgG	OA-, anti-HIF-1a	OA+, anti-HIF-1a		paired t test				Hallmark_fatty_acid_metabolism		1.5956
		0.016449	0.531678	0.595903	column 1 vs 2	5.49691e-05				Monocarboylic_acid_metabolic_process		1.58958
		0.013548	0.442162	0.409391	column 2 vs 3	0.760993				Fatty_acid_metabolic_process		1.54907
		0.020905	0.484507	0.511479						Fatty_acsl_coa_binding		1.53518
	P3	Hypoxia								Regulation_of_fatty_acid_oxidation		1.5248
		OA+, IgG	OA-, anti-HIF-1a	OA+, anti-HIF-1a		paired t test
		0.143198	0.602362	1.12986	column 1 vs 2	0.00490637
		0.110884	0.408959	1.11875	column 2 vs 3	0.0116063
		0.0285713	0.653253	0.879019
	P3	Hypoxia
		OA+, IgG	OA-, si-con	OA-, si-FABP5	OA+, si-con	OA+, si-FABP5		paired t test
		0.505055	7.64776	0.125133	15.5312	1.72293	column 1 vs 2	0.00269128
		0.521954	5.72567	0.106851	15.8811	3.80579	column 2 vs 3	0.00203784
		0.627264	4.82843	0.160125	21.5355	2.87213	column 2 vs 4	0.00542162
							column 4 vs 5	0.00188184

## Sheet: Fig.6
Fig.6	Fig.6a Upregulated in FABP5/HIF-1a high group (q<0.3)						Fig.6b Counted colony number
		Normalized enrichment score					OA-, si-con	OA+, si-con	OA+, si-FABP5	OA+, si-HIF-1a		paired t test
	Cellcycle_pathway	1.77277					0.947368	1.97368	1.26316	1.57895	column 1 vs 2	0.000478584
	G1_pathway	1.73395					1.02632	1.89474	1.34211	1.42105	column 2 vs 3	0.00192146
	G2_pathway	1.68228					1.02632	2.21053	1.18421	1.34211	column 2 vs 4	0.00793309
	P53_pathway	1.6374
	VEGF_pathway	1.61534					Fig.6d Relative mRNA levels, upper graph					Fig.6d Relative mRNA levels, lower graph
	TNFR1_pathway	1.53563					OA-, si-con	OA+, si-con	OA+, si-FABP5		paired t test	OA-, si-con	OA+, si-con	OA+, si-HIF-1a		paired t test
							1.01246	2.39355	0.420672	column 1 vs 2	0.0170669	1.00608	2.26319	0.786993	column 1 vs 2	2.05406e-05
							0.977634	1.62698	0.316109	column 2 vs 3	0.00283094	0.995346	2.14313	0.706041	column 2 vs 3	1.37612e-05
							1.00991	1.76531	0.38494			0.998573	2.09403	0.733637
	Fig.6e Average diameter for spheroids							Fig.6f Relative Ki67 level
	OA-, si-con	OA+, si-con	OA+, si-FABP5	OA+, si-HIF-1a		paired t test		OA-, si-con	OA+, si-con	OA+, si-FABP5	OA+, si-HIF-1a		paired t test
	205	319.5	240.5	213	column 1 vs 2	0.00286418		0.853662	2.8537	0.268296	1.26825	column 1 vs 2	0.0315063
	236	331	213	252	column 2 vs 3	0.00108982		1.00001	2.21954	0.414616	1.24386	column 2 vs 3	0.0110544
	243	305	220	260.5	column 2 vs 4	0.00957562		1.14632	1.58539	0.731715	1.02435	column 2 vs 4	0.0497785
	Fig.6g Relative mRNA levels
	CCND2	OA-, si-con	OA+, si-con	OA+, si-FABP5	OA+, si-HIF-1a		paired t test
		1.02502	2.10268	0.428171	0.495446	column 1 vs 2	0.00694604
		0.992766	2.05795	0.346268	0.352376	column 2 vs 3	0.00101627
		0.982218	1.55203	0.322885	0.276067	column 2 vs 4	0.00123931
	VEGF	OA-, si-con	OA+, si-con	OA+, si-FABP5	OA+, si-HIF-1a		paired t test
		1.02032	1.82957	0.325502	0.440219	column 1 vs 2	0.0025436
		0.991238	1.53663	0.247427	0.381655	column 2 vs 3	0.000200281
		0.98844	1.55541	0.374741	0.658524	column 2 vs 4	0.000825511
	BNIP3L	OA-, si-con	OA+, si-con	OA+, si-FABP5	OA+, si-HIF-1a		paired t test
		1.02099	2.67761	0.500468	0.308393	column 1 vs 2	0.0290146
		0.983804	1.73529	0.323222	0.254595	column 2 vs 3	0.00640836
		0.995209	1.73335	0.28771	0.253937	column 2 vs 4	0.00486369
	CA9	OA-, si-con	OA+, si-con	OA+, si-FABP5	OA+, si-HIF-1a		paired t test
		1.02509	2.26952	0.988042	1.03903	column 1 vs 2	0.0123821
		0.983902	1.53666	0.428141	0.38066	column 2 vs 3	0.00939739
		0.991009	2.15859	0.51187	0.65788	column 2 vs 4	0.012088

## Sheet: Fig.7
Fig.7	Fig.7a Relative HIF-1a level							Fig.7d Counted colony number
	Hypoxia							OA-, Vit C-	OA+, Vit C-	OA+, Vit C +		paired t test
	OA-, Vit C-	OA+, Vit C-	OA+, Vit C 100mM	OA+, Vit C 200mM		paired t test		0.90566	1.92453	1.01887	column 1 vs 2	0.000100414
	0.517199	1.83743	0.315442	0.134889	column 1 vs 2	0.0371177		1.10377	1.98113	1.01887	column 2 vs 3	7.50159e-06
	1.01099	1.7719	0.788328	0.836937	column 2 vs 3	0.0829717		0.990566	2.00943	1.07547
	1.47181	2.03956	1.69596	1.06297	column 2 vs 4	0.0143437
								Fig.7e Average diameter for spheroids
	Fig.7c Ralative mRNA levels							OA-, Vit C-	OA+, Vit C-	OA+, Vit C +		paired t test
	ACSL1	OA-, Vit C-	OA+, Vit C-	OA+, Vit C +		paired t test		280.5	369.275	297.446	column 1 vs 2	0.000296872
		1.00259	1.51517	0.930776	column 1 vs 2	0.0096018		277.5	400.19	271.509	column 2 vs 3	0.00186062
		0.994572	1.24993	0.961337	column 2 vs 3	0.00605772		273.5	388.382	301.949
		1.00284	1.54438	0.886302
	GPAT	OA-, Vit C-	OA+, Vit C-	OA+, Vit C +		paired t test		Fig.7f Relative mRNA levels
		1.0111	1.54541	1.14815	column 1 vs 2	0.00670007		CCND2	OA-, Vit C-	OA+, Vit C-	OA+, Vit C +		paired t test
		0.998234	1.44084	1.05495	column 2 vs 3	0.014098			0.98817	1.506	0.240757	column 1 vs 2	0.011294
		0.990665	1.83352	1.11132					0.992766	2.05795	0.242605	column 2 vs 3	0.00124263
	LIPIN1	OA-, Vit C-	OA+, Vit C-	OA+, Vit C +		paired t test			1.01906	2.16695	0.25405
		1.00722	1.14098	1.08957	column 1 vs 2	0.000207269		VEGF	OA-, Vit C-	OA+, Vit C-	OA+, Vit C +		paired t test
		0.999717	1.17528	1.00259	column 2 vs 3	0.0136183			1.02032	1.82957	0.159122	column 1 vs 2	0.0025436
		0.993062	1.17906	0.998653					0.991238	1.53663	0.127252	column 2 vs 3	9.43761e-05
	DGAT2	OA-, Vit C-	OA+, Vit C-	OA+, Vit C +		paired t test			0.98844	1.55541	0.125422
		0.999675	1.72728	1.22769	column 1 vs 2	0.00465815		BNIP3L	OA-, Vit C-	OA+, Vit C-	OA+, Vit C +		paired t test
		0.998319	2.14394	1.22997	column 2 vs 3	0.0102513			1.02148	2.81012	0.588415	column 1 vs 2	0.0102457
		1.00201	2.37525	1.02145					0.986069	1.97059	0.365231	column 2 vs 3	0.00309129
									0.992447	1.99845	0.359756
								CA9	OA-, Vit C-	OA+, Vit C-	OA+, Vit C +		paired t test
									0.98493	2.13732	0.774571	column 1 vs 2	0.00931335
									0.998535	1.77731	1.31555	column 2 vs 3	0.0177242
									1.01654	2.64776	1.00598

## Sheet: Supplementary figure
	Fig.S1b paired protein level(FABP5)			Fig.S1b paired protein level(HIF-1a)			Fig.S2a HIF-1a mRNA level							Fig.S2c HIF-1a protein level					Fig.S3b HIF-1a protein level
	normal	tumor		normal	tumor		con, ActD-	F/S-FABP5, ActD-	con, ActD+	F/S-FABP5, ActD+				Hypoxia					Normoxia		Hypoxia
	27.5	60		17.5	32.5		1.01408	0.932652	0.796455	0.766883				con, MK2206-	F/S-FABP5, MK2206-	con, MK2206+	F/S-FABP5, MK2206+		si-con	si-HIF-1a	si-con	si-HIF-1a
	47.5	70		37.5	35		0.998816	0.984603	0.652921	0.749556				0.99616	1.22697	0.70727	1.13191		1.21092	0.267715	13.471	3.54855
	45	62.5		20	45		0.987106	0.910606	0.731326	0.708836				0.94841	1.75191	0.636854	1.79047		1.22942	0.171815	15.1876	0.678361
	30	67.5		25	30				paired t test					1.05543	1.3686	0.537806	1.11188		0.559663	0.133691	23.5917	0.524276
	75	65		35	42.5			column 1 vs 2	0.0693602							paired t test					paired t test
	42.5	80		30	60			column 3 vs 4	0.757427						column 1 vs 2	0.0483016				column 1 vs 2	0.0224707
	55	47.5		30	40										column 1 vs 3	0.00303265				column 1 vs 3	0.00635305
	47.5	87.5		25	62.5		Fig.2b Relative HIF-1a level								column 3 vs 4	0.0347561				column 3 vs 4	0.0084606
	32.5	62.5		32.5	40			con
							time (h)	0	15	30	45	60		Fig.S2d HIF-1a protein level
	Mann Whitney test			Mann Whitney test				0.675159	0.313235	0.333659	0.191298	0.10648		Hypoxia					Fig.S5a Relative mRNA levels
	P value	0.0061		P value	0.0046			1.32135	0.764838	0.540634	0.283605	0.173043		con, Rapamycin-	F/S-FABP5, Rapamycin-	con, Rapamycin+	F/S-FABP5, Rapamycin+		CPT1A	OA-, Vit C-	OA+, Vit C-	OA+, Vit C +		paired t test
	Exact or approximate P value?	Gaussian Approximation		Exact or approximate P value?	Gaussian Approximation			1.00349	0.286496	0.430644	0.28602	0.0854303		1.01338	1.90455	0.425861	0.895454			1.00244	1.9314	2.29216	column 1 vs 2	0.000101554
	P value summary	**		P value summary	**			F/S-FABP5						0.931705	1.2345	0.412966	0.766749			1.00344	2.06622	2.35977	column 2 vs 3	0.0139224
	Are medians signif. different? (P < 0.05)	Yes		Are medians signif. different? (P < 0.05)	Yes		time (h)	0	15	30	45	60		1.05491	1.79157	0.600053	1.20713			0.994115	1.85645	2.18987
	One- or two-tailed P value?	Two-tailed		One- or two-tailed P value?	Two-tailed			0.970063	0.659082	0.644223	0.33459	0.176186				paired t test			ATGL	OA-, Vit C-	OA+, Vit C-	OA+, Vit C +		paired t test
	Sum of ranks in column A,B	54 , 117		Sum of ranks in column A,B	53 , 118			1.30663	0.936005	0.628674	0.492235	0.352424			column 1 vs 2	0.0376234				1.01377	1.26467	2.07149	column 1 vs 2	0.0230725
	Mann-Whitney U	9		Mann-Whitney U	8			0.723303	0.672469	0.461281	0.234969	0.185213			column 1 vs 3	0.00178168				0.991894	1.09678	1.66942	column 2 vs 3	0.00548087
							paired t test		0.168826	0.162509	0.283996	0.139084			column 3 vs 4	0.0296084				0.994334	1.16723	1.85099
	Fig.S4b Counted cell number (x10^5)
	Day 1						Day 2						Day 3
	si-con, nor	si-FABP5, nor	si-HIF-1a, nor	si-con, hyp	si-FABP5, hyp	si-HIF-1a, hyp	si-con, nor	si-FABP5, nor	si-HIF-1a, nor	si-con, hyp	si-FABP5, hyp	si-HIF-1a, hyp	si-con, nor	si-FABP5, nor	si-HIF-1a, nor	si-con, hyp	si-FABP5, hyp	si-HIF-1a, hyp
	1.025	1	1	1.05	1	1	1.65	1.4	1.025	1.875	1.475	1.775	2.55	1.45	2	5.075	2.625	1.625
	1	1.025	1.025	1	1.025	1.05	1.625	1.375	1	1.975	1.5	1.75	2.75	1.5	2.025	5	2.575	1.65
	1	1	1	1	1	1	1.625	1.375	1.1	1.95	1.55	1.825	2.625	1.45	2.05	5.025	2.525	1.675
			paired t test		paired t test				paired t test		paired t test				paired t test		paired t test
		column 1 vs 2	1	column 1 vs 4	0.677869			column 1 vs 2	2.91957e-05	column 1 vs 4	0.000652455			column 1 vs 2	4.18936e-05	column 1 vs 4	2.76079e-06
		column 1 vs 3	1	column 4 vs 5	0.677869			column 1 vs 3	4.54334e-05	column 4 vs 5	0.000337279			column 1 vs 3	0.000508424	column 4 vs 5	2.85587e-07
				column 4 vs 6	1					column 4 vs 6	0.0157998					column 4 vs 6	2.20735e-08
