# Supplementary material for: Fatty-acid-induced FABP5/HIF-1 reprograms lipid metabolism and enhances the proliferation of liver cancer cells
Source: Commun Biol. 2020 Oct 30;3:638. doi: 10.1038/s42003-020-01367-5 (PMC7599230; doi:10.1038/s42003-020-01367-5)
Supplement: Supplementary file 5 — Supplementary Data 2 [file 42003_2020_1367_MOESM5_ESM.xlsx]

## Sheet: control
No.	Reference	Score	MW	Accession	Peptide
1	peroxiredoxin-1 [Homo sapiens]	100.191	22096.3	32455266	32
2	hypoxia-inducible factor 1-alpha isoform 2 [Homo sapiens]	60.2253	82693.9	31077211	16
3	tubulin beta-2B chain [Homo sapiens]	50.1969	49921	29788768	5
4	albumin preproprotein [Homo sapiens]	50.1879	69321.6	4502027	9
5	fatty acid-binding protein, epidermal [Homo sapiens]	40.1949	15154.5	4557581	9
6	tubulin alpha-1B chain [Homo sapiens]	30.2131	50119.6	57013276	6
7	eukaryotic translation elongation factor 1 alpha 2 [Homo sapiens]	30.1787	50438.4	4503475	5
8	hornerin [Homo sapiens]	30.1391	282226	57864582	3
9	78 kDa glucose-regulated protein [Homo sapiens]	20.1987	72288.5	16507237	2
10	haptoglobin isoform 1 preproprotein [Homo sapiens]	20.1926	45176.6	4826762	2
11	dermcidin preproprotein [Homo sapiens]	20.1875	11276.8	16751921	12
12	tubulin beta-2C chain [Homo sapiens]	20.1717	49799	5174735	3
13	tubulin-folding cofactor B [Homo sapiens]	20.1713	27308.5	50428925	3
14	ubiquitin and ribosomal protein S27a precursor [Homo sapiens]	20.1666	17953.5	294459921	4
15	14-3-3 protein theta [Homo sapiens]	20.1572	27746.8	5803227	2
16	serotransferrin precursor [Homo sapiens]	20.1528	76999.7	4557871	3
17	histone H1.4 [Homo sapiens]	20.1456	21852	4885379	4
18	nucleophosmin isoform 3 [Homo sapiens]	20.1445	28382.7	83641870	3
19	heat shock cognate 71 kDa protein isoform 2 [Homo sapiens]	20.1391	53484.5	24234686	2
20	desmoplakin isoform II [Homo sapiens]	20.1377	259954	58530842	4
21	heterogeneous nuclear ribonucleoprotein H2 [Homo sapiens]	10.2087	49232.3	74099697	1
22	probable histone-lysine N-methyltransferase ASH1L [Homo sapiens]	10.2064	332001	110349788	8
23	FSHD region gene 2 family, member C [Homo sapiens]	10.2029	30779	185136049	1
24	angiotensin I converting enzyme 1 isoform 1 precursor [Homo sapiens]	10.2012	149620	4503273	13
25	serine/threonine-protein kinase 3 [Homo sapiens]	10.1957	56265	103471999	1
26	upstream stimulatory factor 1 isoform 2 [Homo sapiens]	10.1949	27355.6	46877102	13
27	A-kinase anchor protein 8 [Homo sapiens]	10.1915	76061.2	5031579	6
28	lysozyme precursor [Homo sapiens]	10.1903	16526.3	4557894	1
29	actin, aortic smooth muscle [Homo sapiens]	10.1893	41981.8	213688375	3
30	CDKN1A interacting zinc finger protein 1 isoform 1 [Homo sapiens]	10.1892	99982.9	196115147	2
31	sushi repeat-containing protein SRPX isoform 4 [Homo sapiens]	10.1872	41722.9	282721079	5
32	Rho GTPase activating protein 23 [Homo sapiens]	10.1828	151682	224458284	1
33	integrin alpha-2 precursor [Homo sapiens]	10.1804	129215	116295258	2
34	intraflagellar transport protein 81 homolog isoform 1 [Homo sapiens]	10.1803	79695.6	219555661	1
35	serine/threonine-protein kinase DCLK3 [Homo sapiens]	10.1801	73768.2	149589021	1
36	suppressor of G2 allele of SKP1 homolog isoform a [Homo sapiens]	10.1771	40998.5	195963398	2
37	dynein light chain 2, cytoplasmic [Homo sapiens]	10.1754	10343.1	18087855	1
38	PREDICTED: hypothetical protein [Homo sapiens]	10.1737	16287.4	239755652	1
39	tubulin polyglutamylase TTLL7 [Homo sapiens]	10.1705	102934	94536793	2
40	vasopressin V1a receptor [Homo sapiens]	10.1698	46768.6	4502331	3
41	terminal uridylyltransferase 4 isoform c [Homo sapiens]	10.168	184587	57863250	5
42	phosphatidylinositol-3,4,5-trisphosphate 5-phosphatase 1 isoform a [Homo sapiens]	10.1667	133209	64085167	2
43	dynein heavy chain 5, axonemal [Homo sapiens]	10.1655	528684	19115954	1
44	chromobox homolog 8 [Homo sapiens]	10.1624	43369.5	10190682	1
45	mitogen-activated protein kinase-binding protein 1 isoform b [Homo sapiens]	10.1622	163716	190684677	1
46	myosin-11 isoform SM1B [Homo sapiens]	10.1613	227948	92091586	1
47	TDP-glucose 4,6-dehydratase [Homo sapiens]	10.1608	40188.2	7657641	1
48	hypothetical protein LOC342346 [Homo sapiens]	10.1607	124963	222446620	1
49	myosin light chain kinase family member 4 [Homo sapiens]	10.1598	44479.6	167466233	4
50	transcription elongation factor B polypeptide 1 [Homo sapiens]	10.1598	12465	5032161	1
51	protein unc-79 homolog [Homo sapiens]	10.1583	275254	150456444	3
52	tricarboxylate transport protein, mitochondrial precursor [Homo sapiens]	10.1582	33991	21389315	2
53	chromodomain helicase DNA binding protein 5 [Homo sapiens]	10.1578	222908	24308089	1
54	cadherin-like protein 26 isoform a [Homo sapiens]	10.1571	92358.5	29570800	4
55	zinc finger and BTB domain-containing protein 7A [Homo sapiens]	10.1569	61400.8	7705375	1
56	centrosomal protein of 290 kDa [Homo sapiens]	10.1568	290206	109255234	2
57	solute carrier family 22 member 11 [Homo sapiens]	10.1568	59932.6	8923870	1
58	protein Dok-7 isoform 1 [Homo sapiens]	10.1553	53063.7	111185957	1
59	T-complex protein 1 subunit gamma isoform a [Homo sapiens]	10.1525	60495.4	63162572	1
60	ectonucleoside triphosphate diphosphohydrolase 1 isoform 6 [Homo sapiens]	10.1522	42703.2	256355134	1
61	menin isoform 1 [Homo sapiens]	10.1518	67951	18860855	1
62	cofilin-2 [Homo sapiens]	10.1511	18724.8	33946278	1
63	beta-1,3-glucosyltransferase [Homo sapiens]	10.1496	56528	154689817	1
64	thioredoxin [Homo sapiens]	10.1491	11729.7	50592994	1
65	alpha-2A adrenergic receptor [Homo sapiens]	10.1477	50614.6	194353970	1
66	protein argonaute-2 isoform 2 [Homo sapiens]	10.1476	93560.3	257467482	1
67	PREDICTED: hypothetical protein [Homo sapiens]	10.1468	90771.8	239753797	1
68	HEAT repeat family member 7B2 [Homo sapiens]	10.1465	180664	154240671	1
69	axonemal dynein heavy chain 12-like protein isoform 1 [Homo sapiens]	10.1463	356711	194440727	1
70	1-phosphatidylinositol-4,5-bisphosphate phosphodiesterase delta-1 isoform 1 [Homo sapiens]	10.1461	88079.6	195972883	1
71	tubulin tyrosine ligase-like family, member 9 [Homo sapiens]	10.1457	51439.2	56606131	1
72	tenascin XB isoform 1 precursor [Homo sapiens]	10.1452	457933	188528648	1
73	suprabasin isoform 1 precursor [Homo sapiens]	10.1451	60504.6	260436922	1
74	rab proteins geranylgeranyltransferase component A 2 [Homo sapiens]	10.1446	74024.2	53832014	2
75	obscurin, cytoskeletal calmodulin and titin-interacting RhoGEF isoform b [Homo sapiens]	10.1442	867979	148833506	2
76	renin binding protein [Homo sapiens]	10.1442	48799.1	213417820	2
77	tyrosine-protein phosphatase non-receptor type 9 [Homo sapiens]	10.1436	67976.9	4506301	1
78	centromere-associated protein E [Homo sapiens]	10.1421	316218	71061468	1
79	pericentrin [Homo sapiens]	10.1417	377804	81295809	1
80	teneurin-1 isoform 2 [Homo sapiens]	10.1411	305680	253970446	1
81	protein kinase C theta type [Homo sapiens]	10.1411	81810.8	5453976	3
82	heterogeneous nuclear ribonucleoprotein K isoform a [Homo sapiens]	10.1408	50996.4	14165439	1
83	myosin-6 [Homo sapiens]	10.1407	223595	156104908	1
84	EF-hand domain-containing protein C17orf57 [Homo sapiens]	10.1406	110028	31377581	2
85	junctophilin-3 [Homo sapiens]	10.1406	81419	21704283	1
86	PREDICTED: hypothetical protein XP_002344110 [Homo sapiens]	10.1404	9741.02	239740961	1
87	zinc finger CCCH-type containing 12D [Homo sapiens]	10.14	58041.8	282394049	3
88	retinal dehydrogenase 2 isoform 3 [Homo sapiens]	10.14	46107.6	25777728	2
89	protocadherin-15 isoform CD3-2 precursor [Homo sapiens]	10.1398	186112	218505793	2
90	proteasome 26S non-ATPase subunit 1 [Homo sapiens]	10.1398	105769	25777600	7
91	hypothetical protein LOC79640 [Homo sapiens]	10.139	27513.8	219282705	2
92	BCL-6 corepressor-like protein 1 [Homo sapiens]	10.1389	182412	33286442	1
93	trypsin-1 preproprotein [Homo sapiens]	10.1386	26541.1	4506145	2
94	60 kDa heat shock protein, mitochondrial [Homo sapiens]	10.1385	61016.5	41399285	1
95	pyruvate carboxylase, mitochondrial precursor [Homo sapiens]	10.1383	129552	106049528	2
96	tropomyosin alpha-1 chain isoform 6 [Homo sapiens]	10.1383	28368.5	63252904	1
97	myomesin 1 isoform b [Homo sapiens]	10.1382	177589	140560917	2
98	nuclear receptor subfamily 4 group A member 1 [Homo sapiens]	10.1382	64422.4	27894344	1
99	ectoderm-neural cortex protein 2 [Homo sapiens]	10.1382	65880.7	21362105	4
100	phosphatidylinositol-4,5-bisphosphate 3-kinase catalytic subunit delta isoform [Homo sapiens]	10.1381	119402	156564405	1
101	baculoviral IAP repeat-containing protein 6 [Homo sapiens]	10.138	529935	153792694	1
102	PREDICTED: similar to hCG2041452 [Homo sapiens]	10.1371	44076.9	239753545	2
103	heat shock cognate 71 kDa protein isoform 1 [Homo sapiens]	10.1369	70854.4	5729877	1
104	neuron navigator 3 [Homo sapiens]	10.1367	252864	120953251	1
105	caspase 8 associated protein 2 [Homo sapiens]	10.1365	222519	212549782	1
106	peroxiredoxin-4 [Homo sapiens]	10.1364	30520.8	5453549	1
107	phosphomannomutase 2 [Homo sapiens]	10.136	28064.2	4557839	1
108	fibrous sheath-interacting protein 1 [Homo sapiens]	10.1346	66080.3	116089284	1
109	E3 ubiquitin-protein ligase RNF149 precursor [Homo sapiens]	10.1345	43137	284447287	3
110	protein GTLF3B [Homo sapiens]	10.1342	13023.8	116325985	1
111	peroxiredoxin-2 isoform a [Homo sapiens]	10.1341	21878.2	32189392	2
112	nuclear factor NF-kappa-B p105 subunit isoform 2 [Homo sapiens]	10.134	105290	259155302	1
113	transient receptor potential cation channel subfamily M member 2 [Homo sapiens]	10.1339	171117	4507689	2
114	meiosis-specific nuclear structural 1 [Homo sapiens]	10.1334	60533.5	8922950	1
115	ras association domain-containing protein 10 [Homo sapiens]	10.1332	67840.2	122937480	1
116	DCC-interacting protein 13-beta [Homo sapiens]	10.1332	74446.4	24586663	1
117	alpha-2-macroglobulin precursor [Homo sapiens]	10.1329	163188	66932947	1
118	myc box-dependent-interacting protein 1 isoform 9 [Homo sapiens]	10.1324	48228.1	21536415	3
119	hypothetical protein LOC285550 [Homo sapiens]	10.1323	75985.5	223633919	1
120	basic leucine zipper transcriptional factor ATF-like [Homo sapiens]	10.1321	14111.1	5453563	1
121	exosome complex exonuclease MTR3 [Homo sapiens]	10.1319	28217.7	17402904	1
122	1-phosphatidylinositol-4,5-bisphosphate phosphodiesterase gamma-2 [Homo sapiens]	10.1316	147776	117320537	4
123	tetratricopeptide repeat domain 7B [Homo sapiens]	10.1316	94120	60685231	1
124	activin receptor type-1B isoform b precursor [Homo sapiens]	10.1314	53376.8	33598910	1
125	PREDICTED: hypothetical protein XP_002348153 [Homo sapiens]	10.1312	27975.8	239752152	1
126	popeye protein 3 [Homo sapiens]	10.1311	33848.3	21359947	1
127	lipoxygenase homology domains 1 isoform 1 [Homo sapiens]	10.1307	252398	239050813	1
128	neuroblast differentiation-associated protein AHNAK isoform 1 [Homo sapiens]	10.1305	628705	61743954	1
129	procollagen-lysine,2-oxoglutarate 5-dioxygenase 3 precursor [Homo sapiens]	10.1304	84731.7	4505891	1
130	cell division cycle protein 27 isoform 1 [Homo sapiens]	10.1302	92553.8	167466177	1
131	centrosome-associated protein 350 [Homo sapiens]	10.1297	350714	171184451	1
132	pancreatic lipase-related protein 2 [Homo sapiens]	10.1292	52044.5	106507261	3
133	PREDICTED: hypothetical protein isoform 1 [Homo sapiens]	10.1291	21957	239754991	1
134	PREDICTED: hypothetical protein LOC100128785 [Homo sapiens]	10.1282	68705.9	169210642	2
135	DNA polymerase theta [Homo sapiens]	10.1277	289435	139394648	1
136	coiled-coil domain-containing protein 88B [Homo sapiens]	10.1275	164709	262118216	1
137	ninein-like [Homo sapiens]	10.1275	156248	55749678	1
138	protein BAT4 [Homo sapiens]	10.1273	39289.8	15042961	1
139	vacuolar protein sorting-associated protein 45 [Homo sapiens]	10.1272	65035.9	18105063	2
140	serpin B12 [Homo sapiens]	10.1266	46247.2	17998551	1
141	aldehyde dehydrogenase, dimeric NADP-preferring [Homo sapiens]	10.1266	50362.9	206597441	1
142	kinesin-like protein KIF20A [Homo sapiens]	10.1262	100215	5032013	1
143	talin 1 [Homo sapiens]	10.1258	269596	223029410	1
144	eukaryotic translation initiation factor 3 subunit G [Homo sapiens]	10.1257	35588.9	49472822	1
145	RIMS-binding protein 3A [Homo sapiens]	10.1255	180604	153792195	1
146	T-cell surface glycoprotein CD5 precursor [Homo sapiens]	10.1252	54542.9	166197668	1
147	alanine aminotransferase 1 [Homo sapiens]	10.1248	54602.3	4885351	1
148	inosine-5'-monophosphate dehydrogenase 2 [Homo sapiens]	10.1246	55769.7	66933016	1
149	hypothetical protein MGC9084 [Homo sapiens]	10.1245	42121.6	15553097	1
150	lipopolysaccharide-binding protein precursor [Homo sapiens]	10.1244	53350	31652249	1
151	heat shock protein HSP 90-alpha isoform 2 [Homo sapiens]	10.1243	84606.7	154146191	1
152	integral membrane protein DGCR2/IDD isoform 1precursor [Homo sapiens]	10.1242	60772.1	4826694	1
153	thyroid receptor-interacting protein 11 [Homo sapiens]	10.1238	227445	190194412	1
154	myomesin-2 [Homo sapiens]	10.1236	164792	156104903	1
155	retinal guanylyl cyclase 1 precursor [Homo sapiens]	10.1234	119983	4504217	1
156	phosphoribosylaminoimidazole carboxylase, phosphoribosylaminoimidazole succinocarboxamide synthetase isoform 1 [Homo sapiens]	10.1232	47927.7	119220559	1
157	dynactin subunit 2 [Homo sapiens]	10.123	44792.2	5453629	1
158	actin, alpha cardiac muscle 1 proprotein [Homo sapiens]	10.1228	41991.9	4885049	1
159	high mobility group protein B3 [Homo sapiens]	10.1225	22965.5	71143137	1
160	ras related v-ral simian leukemia viral oncogene homolog A precursor [Homo sapiens]	10.1225	23552	33946329	1
161	mitogen-activated protein kinase kinase kinase 10 [Homo sapiens]	10.1223	103630	21735550	3
162	PREDICTED: similar to FLJ00310 protein [Homo sapiens]	10.1223	64401.8	239741279	1
163	probable protein-cysteine N-palmitoyltransferase porcupine isoform E [Homo sapiens]	10.1223	42850.2	45439337	1
164	UBX domain-containing protein 6 isoform 1 [Homo sapiens]	10.1222	49723	13376854	1
165	hypothetical protein LOC9703 precursor [Homo sapiens]	10.1221	253538	57242774	1
166	centrosomal protein of 135 kDa [Homo sapiens]	10.1219	133408	50083279	1
167	transmembrane and immunoglobulin domain-containing protein 2 isoform 2 precursor [Homo sapiens]	10.1219	30300.3	281306840	1
168	filaggrin family member 2 [Homo sapiens]	10.1218	247926	62122917	1
169	unconventional prefoldin RPB5 interactor isoform b [Homo sapiens]	10.1207	55549.5	19924161	1
170	ribosomal protein S19 [Homo sapiens]	10.1205	16050.5	4506695	1
171	39S ribosomal protein L39, mitochondrial isoform a [Homo sapiens]	10.1202	38696.7	27886582	1
172	ubiquitin precursor [Homo sapiens]	10.12	25745.8	11024714	1
173	gamma-glutamyl hydrolase precursor [Homo sapiens]	10.1198	35941.2	4503987	1
174	neuralized-like protein 4 isoform 1 [Homo sapiens]	10.1198	166802	53829370	1
175	band 4.1-like protein 4A [Homo sapiens]	10.1197	78990.9	87042275	1
176	proline dehydrogenase, mitochondrial [Homo sapiens]	10.1193	67985.8	183227691	1
177	probable tubulin polyglutamylase TTLL1 [Homo sapiens]	10.1187	48957	11068135	1
178	adenylyl cyclase-associated protein 2 [Homo sapiens]	10.1183	52790.9	5453593	1
179	KIAA0020 protein [Homo sapiens]	10.118	73538.4	109948283	1
180	son of sevenless homolog 1 [Homo sapiens]	10.1174	152368	15529996	1
181	zinc finger MYND domain-containing protein 10 [Homo sapiens]	10.1172	50311.7	37594444	1
182	Rho-guanine nucleotide exchange factor [Homo sapiens]	10.1171	185727	122937434	1
183	zinc finger protein 786 [Homo sapiens]	10.1164	89757.1	170932473	1
184	coronin-1C isoform 1 [Homo sapiens]	10.1164	53215.1	7656991	1
185	serine/threonine-protein kinase TAO2 isoform 2 [Homo sapiens]	10.1159	138166	45505130	1
186	hypothetical protein LOC51244 [Homo sapiens]	10.1157	53924.3	108773808	1
187	olfactory receptor, family 2, subfamily T, member 2 [Homo sapiens]	10.1156	36203.9	51921381	1
188	ATP-binding cassette sub-family F member 3 [Homo sapiens]	10.115	79695.3	148612853	1
189	F-box only protein 16 [Homo sapiens]	10.1127	34565.8	27312027	2
190	echinoderm microtubule-associated protein-like 5 [Homo sapiens]	10.1072	220125	34485720	1
191	HAUS augmin-like complex subunit 7 [Homo sapiens]	10.104	40751.8	66346717	1
192	E3 ubiquitin-protein ligase RAD18 [Homo sapiens]	10.1039	56187.3	256818821	1

## Sheet: HIF-1 alpha (1-400)
No.	Reference	Score	MW	Accession	Peptide
1	hypoxia-inducible factor 1-alpha isoform 2 [Homo sapiens]	210.273	82693.9	31077211	130
2	heat shock cognate 71 kDa protein isoform 2 [Homo sapiens]	200.215	53484.5	24234686	44
3	tubulin beta-2B chain [Homo sapiens]	190.285	49921	29788768	43
4	aryl hydrocarbon receptor nuclear translocator isoform 3 [Homo sapiens]	180.271	84894.5	30795242	34
5	tubulin alpha-1B chain [Homo sapiens]	150.268	50119.6	57013276	44
6	fatty acid-binding protein, epidermal [Homo sapiens]	130.291	15154.5	4557581	137
7	ribosomal protein S3 [Homo sapiens]	110.186	26671.4	15718687	21
8	60 kDa heat shock protein, mitochondrial [Homo sapiens]	90.2395	61016.5	41399285	14
9	tubulin beta-2C chain [Homo sapiens]	80.2299	49799	5174735	21
10	heat shock 70 kDa protein 1A/1B [Homo sapiens]	80.2057	70009.2	194248072	16
11	albumin preproprotein [Homo sapiens]	80.1738	69321.6	4502027	12
12	heat shock 70 kDa protein 1-like [Homo sapiens]	70.247	70331.4	124256496	12
13	peroxiredoxin-1 [Homo sapiens]	70.1752	22096.3	32455266	22
14	chaperonin containing TCP1, subunit 2 [Homo sapiens]	60.2353	57452.3	5453603	9
15	elongation factor 2 [Homo sapiens]	60.2311	95277.1	4503483	8
16	eukaryotic translation elongation factor 1 alpha 2 [Homo sapiens]	60.2199	50438.4	4503475	13
17	T-complex protein 1 subunit theta [Homo sapiens]	60.2165	59582.6	48762932	7
18	78 kDa glucose-regulated protein [Homo sapiens]	60.2145	72288.5	16507237	8
19	elongation factor Tu, mitochondrial precursor [Homo sapiens]	60.2051	49843.4	34147630	9
20	actin, aortic smooth muscle [Homo sapiens]	60.1931	41981.8	213688375	6
21	heat shock 70kDa protein 9 precursor [Homo sapiens]	50.2159	73634.8	24234688	7
22	ubiquitin and ribosomal protein S27a precursor [Homo sapiens]	50.2092	17953.5	294459921	6
23	ATP synthase subunit alpha, mitochondrial precursor [Homo sapiens]	50.2047	59713.7	50345984	10
24	thioredoxin reductase 1, cytoplasmic isoform 3 [Homo sapiens]	50.2016	70711.4	148277071	6
25	T-complex protein 1 subunit gamma isoform a [Homo sapiens]	50.1833	60495.4	63162572	6
26	ribosomal protein S18 [Homo sapiens]	50.1558	17707.9	11968182	6
27	fatty acid synthase [Homo sapiens]	50.1524	273252	41872631	6
28	inosine-5'-monophosphate dehydrogenase 2 [Homo sapiens]	40.2595	55769.7	66933016	4
29	protein arginine N-methyltransferase 5 isoform b [Homo sapiens]	40.237	71275.1	88900507	8
30	heat shock protein HSP 90-beta [Homo sapiens]	40.2135	83212.2	20149594	5
31	D-3-phosphoglycerate dehydrogenase [Homo sapiens]	40.1961	56614.5	23308577	8
32	phenylalanyl-tRNA synthetase alpha chain [Homo sapiens]	40.1879	57527.6	4758340	7
33	ribosomal protein S27 [Homo sapiens]	40.1804	9454.84	4506711	9
34	heat shock protein HSP 90-alpha isoform 2 [Homo sapiens]	40.1786	84606.7	154146191	7
35	CAD protein [Homo sapiens]	40.1766	242827	18105007	5
36	ribosomal protein S16 [Homo sapiens]	40.1718	16435	4506691	8
37	ADP/ATP translocase 3 [Homo sapiens]	40.1583	32845.2	156071462	4
38	tubulin, beta [Homo sapiens]	30.2612	49639	29788785	10
39	ATP synthase subunit gamma, mitochondrial isoform L (liver) precursor [Homo sapiens]	30.2054	32975.3	50345988	6
40	minichromosome maintenance complex component 7 isoform 1 [Homo sapiens]	30.2047	81256.7	33469968	6
41	heat shock cognate 71 kDa protein isoform 1 [Homo sapiens]	30.1835	70854.4	5729877	8
42	BAG family molecular chaperone regulator 2 [Homo sapiens]	30.1819	23757.2	4757834	4
43	elongation factor 1-alpha 1 [Homo sapiens]	30.1768	50109.2	4503471	8
44	peroxiredoxin-4 [Homo sapiens]	30.1636	30520.8	5453549	5
45	emerin [Homo sapiens]	30.1624	28975.9	4557553	5
46	ribosomal protein L23 [Homo sapiens]	30.1614	14856.1	4506605	5
47	DNA damage-binding protein 1 [Homo sapiens]	20.2601	126887	148529014	2
48	heterogeneous nuclear ribonucleoprotein H2 [Homo sapiens]	20.2239	49232.3	74099697	4
49	ribosomal protein S20 isoform 1 [Homo sapiens]	20.2228	15995.4	226246671	3
50	eukaryotic translation elongation factor 1 gamma [Homo sapiens]	20.2066	50087.2	4503481	4
51	obscurin, cytoskeletal calmodulin and titin-interacting RhoGEF isoform b [Homo sapiens]	20.201	867979	148833506	7
52	T-complex protein 1 subunit eta isoform d [Homo sapiens]	20.1949	54769.6	261399877	3
53	T-complex protein 1 subunit alpha isoform b [Homo sapiens]	20.1932	43858.1	57863259	2
54	guanine nucleotide-binding protein subunit beta-2-like 1 [Homo sapiens]	20.1873	35054.6	5174447	2
55	ADP/ATP translocase 2 [Homo sapiens]	20.1802	32831.2	156071459	4
56	14-3-3 protein theta [Homo sapiens]	20.1745	27746.8	5803227	2
57	ribosomal protein S14 [Homo sapiens]	20.1737	16262.5	68160922	4
58	dermcidin preproprotein [Homo sapiens]	20.1715	11276.8	16751921	6
59	centrosomal protein of 170 kDa isoform gamma [Homo sapiens]	20.171	161309	109255232	2
60	dnaJ homolog subfamily A member 2 [Homo sapiens]	20.1686	45716.6	5031741	2
61	dnaJ homolog subfamily A member 1 [Homo sapiens]	20.1683	44839.5	4504511	4
62	poly(rC) binding protein 1 [Homo sapiens]	20.1621	37473.9	222352151	3
63	poly(rC) binding protein 2 isoform g [Homo sapiens]	20.161	33475.3	193083114	3
64	phosphoribosylaminoimidazole carboxylase, phosphoribosylaminoimidazole succinocarboxamide synthetase isoform 1 [Homo sapiens]	20.1592	47927.7	119220559	3
65	thioredoxin [Homo sapiens]	20.1584	11729.7	50592994	2
66	serotransferrin precursor [Homo sapiens]	20.1539	76999.7	4557871	2
67	eukaryotic initiation factor 4A-I [Homo sapiens]	20.1536	46124.6	4503529	3
68	probable ATP-dependent RNA helicase DDX5 [Homo sapiens]	20.1522	69104.8	4758138	2
69	dnaJ homolog subfamily C member 7 isoform 1 [Homo sapiens]	20.1498	56404.7	262206280	2
70	ribosomal protein S19 [Homo sapiens]	20.1458	16050.5	4506695	4
71	caspase 8 associated protein 2 [Homo sapiens]	20.1401	222519	212549782	2
72	ruvB-like 2 [Homo sapiens]	20.14	51124.6	5730023	2
73	T-complex protein 1 subunit delta [Homo sapiens]	20.1371	57887.9	38455427	2
74	coatomer subunit alpha isoform 1 [Homo sapiens]	20.1347	139235	148536855	3
75	probable G-protein coupled receptor 179 precursor [Homo sapiens]	20.1309	257200	93352554	2
76	DNA-directed RNA polymerase, mitochondrial precursor [Homo sapiens]	20.1296	138532	110618253	3
77	nucleoside diphosphate kinase B [Homo sapiens]	20.129	17286.9	66392227	2
78	hypothetical protein LOC84066 isoform 4 [Homo sapiens]	20.124	23958.4	282398137	2
79	tubulin, beta 6 [Homo sapiens]	10.2291	49825	14210536	1
80	probable histone-lysine N-methyltransferase ASH1L [Homo sapiens]	10.2237	332001	110349788	5
81	ran GTPase-activating protein 1 [Homo sapiens]	10.2131	63502.5	4506411	1
82	FSHD region gene 2 family, member C [Homo sapiens]	10.2116	30779	185136049	1
83	zinc finger protein 557 isoform b [Homo sapiens]	10.2054	48595.6	113205083	1
84	CD2-associated protein [Homo sapiens]	10.2044	71407.4	11321634	1
85	protein ELYS [Homo sapiens]	10.2	253301	262359929	1
86	ataxia telangiectasia mutated isoform 1 [Homo sapiens]	10.1967	350460	71902540	1
87	upstream stimulatory factor 1 isoform 2 [Homo sapiens]	10.1964	27355.6	46877102	24
88	tubulin alpha-4A chain [Homo sapiens]	10.1937	49892.4	17921989	3
89	A-kinase anchor protein 8 [Homo sapiens]	10.1892	76061.2	5031579	4
90	hypothetical protein LOC220081 [Homo sapiens]	10.1892	81634.9	210147567	1
91	terminal uridylyltransferase 4 isoform c [Homo sapiens]	10.1878	184587	57863250	6
92	angiotensin I converting enzyme 1 isoform 1 precursor [Homo sapiens]	10.1875	149620	4503273	9
93	L-aminoadipate-semialdehyde dehydrogenase-phosphopantetheinyl transferase [Homo sapiens]	10.1861	35753.1	20357568	2
94	phosphoglycerate mutase family member 5 isoform 2 [Homo sapiens]	10.1857	31856.5	281604138	1
95	trypsin-3 isoform 1 preproprotein [Homo sapiens]	10.1851	32478	170296790	2
96	hornerin [Homo sapiens]	10.185	282226	57864582	1
97	1-phosphatidylinositol-4,5-bisphosphate phosphodiesterase gamma-2 [Homo sapiens]	10.1845	147776	117320537	2
98	Sjogren syndrome/scleroderma autoantigen 1 [Homo sapiens]	10.1829	21460.7	5453838	4
99	zinc finger protein 185 [Homo sapiens]	10.181	73480.3	148298722	1
100	vacuolar protein sorting-associated protein 8 homolog isoform a [Homo sapiens]	10.1809	161650	57863277	1
101	sodium channel, voltage-gated, type III, alpha isoform 3 [Homo sapiens]	10.1795	221316	126362955	1
102	titin isoform N2-A [Homo sapiens]	10.1786	3710441	291045225	1
103	transmembrane protein C5orf28 [Homo sapiens]	10.1782	24200.5	19923590	1
104	AER61 glycosyltransferase [Homo sapiens]	10.178	52263	39930531	1
105	DNA-binding protein RFX7 [Homo sapiens]	10.1767	157230	148613886	3
106	opsin 1 (cone pigments), short-wave-sensitive [Homo sapiens]	10.1759	39108.6	4502387	1
107	mitogen-activated protein kinase-binding protein 1 isoform b [Homo sapiens]	10.1757	163716	190684677	4
108	PREDICTED: hypothetical protein [Homo sapiens]	10.1747	16287.4	239755652	1
109	WD repeat domain 77 [Homo sapiens]	10.174	36701.1	13129110	1
110	nascent polypeptide-associated complex subunit alpha isoform a [Homo sapiens]	10.174	205294	163965366	1
111	40S ribosomal protein S4, X isoform X isoform [Homo sapiens]	10.1733	29579.1	4506725	1
112	heat shock protein 105 kDa [Homo sapiens]	10.1724	96803.6	42544159	1
113	T-complex protein 1 subunit epsilon [Homo sapiens]	10.172	59632.9	24307939	3
114	teneurin-3 [Homo sapiens]	10.1714	300758	122937400	1
115	cAMP-dependent protein kinase type I-beta regulatory subunit [Homo sapiens]	10.1698	43046.1	258613977	1
116	ribosomal protein S23 [Homo sapiens]	10.1681	15797.7	4506701	1
117	ribosomal protein L38 [Homo sapiens]	10.1669	8212.73	78214522	2
118	lysozyme precursor [Homo sapiens]	10.1655	16526.3	4557894	1
119	serine/threonine-protein phosphatase 2A 55 kDa regulatory subunit B alpha isoform [Homo sapiens]	10.1655	51659.5	4506019	2
120	myeloproliferative leukemia virus oncogene precursor [Homo sapiens]	10.1649	71199.4	4885491	1
121	nuclear pore complex-associated protein TPR [Homo sapiens]	10.1644	267129	114155142	1
122	crumbs homolog 1 precursor [Homo sapiens]	10.1624	154080	41327708	3
123	protein unc-79 homolog [Homo sapiens]	10.1623	275254	150456444	6
124	tubulin polyglutamylase TTLL7 [Homo sapiens]	10.1618	102934	94536793	3
125	zinc finger SWIM domain-containing protein 3 [Homo sapiens]	10.1613	79403.1	57863255	5
126	sushi repeat-containing protein SRPX isoform 4 [Homo sapiens]	10.1611	41722.9	282721079	2
127	dnaJ homolog subfamily B member 3 [Homo sapiens]	10.1606	16548.1	47777312	1
128	translational activator GCN1 [Homo sapiens]	10.1602	292522	54607053	1
129	hypothetical protein LOC342346 [Homo sapiens]	10.1597	124963	222446620	2
130	basement membrane-specific heparan sulfate proteoglycan core protein precursor [Homo sapiens]	10.1593	468533	126012571	1
131	aryl hydrocarbon receptor nuclear translocator 2 [Homo sapiens]	10.1589	78641.2	68303555	1
132	SET and MYND domain containing 1 [Homo sapiens]	10.1589	56579.9	38093643	1
133	transmembrane and TPR repeat-containing protein 4 isoform 1 [Homo sapiens]	10.1587	84950.7	118766330	1
134	serine/threonine-protein kinase 33 [Homo sapiens]	10.1586	57794.4	23943882	1
135	protein ALO17 isoform 1 [Homo sapiens]	10.1584	596107	262231746	1
136	pyruvate carboxylase, mitochondrial precursor [Homo sapiens]	10.1576	129552	106049528	1
137	transmembrane protein 104 [Homo sapiens]	10.1569	55642.6	157388943	2
138	tyrosine-protein kinase BAZ1B [Homo sapiens]	10.1566	170795	14670392	3
139	PREDICTED: hypothetical protein [Homo sapiens]	10.1566	30183.7	169168037	5
140	proteasome 26S non-ATPase subunit 4 [Homo sapiens]	10.1566	40711.2	5292161	1
141	filamin A-interacting protein 1-like isoform 3 [Homo sapiens]	10.1565	130093	109659847	2
142	serine/threonine-protein kinase SMG1 [Homo sapiens]	10.1565	410240	62243658	1
143	proteasome 26S ATPase subunit 2 [Homo sapiens]	10.1564	48603.2	4506209	2
144	kinesin-like protein KIF23 isoform 1 [Homo sapiens]	10.1553	109990	20143967	1
145	protein OS-9 isoform 4 precursor [Homo sapiens]	10.1541	73775.1	63252870	1
146	rab proteins geranylgeranyltransferase component A 2 [Homo sapiens]	10.1538	74024.2	53832014	3
147	ADAMTS-like protein 3 precursor [Homo sapiens]	10.1535	188568	145275198	1
148	vasopressin V1a receptor [Homo sapiens]	10.1535	46768.6	4502331	1
149	solute carrier family 25, member 13 isoform 1 [Homo sapiens]	10.1531	74256.9	237649019	1
150	junctophilin-3 [Homo sapiens]	10.1525	81419	21704283	4
151	phosphatidylinositol-3,4,5-trisphosphate 5-phosphatase 1 isoform a [Homo sapiens]	10.1518	133209	64085167	1
152	menin isoform 1 [Homo sapiens]	10.1518	67951	18860855	1
153	nucleoside-triphosphatase C1orf57 [Homo sapiens]	10.1517	20700.1	14150100	1
154	mutL homolog 3 isoform 1 [Homo sapiens]	10.1515	163607	91992162	5
155	NADH dehydrogenase [ubiquinone] iron-sulfur protein 3, mitochondrial precursor [Homo sapiens]	10.1509	30222.7	4758788	2
156	LRP2-binding protein [Homo sapiens]	10.1507	39755	33620759	2
157	zinc finger protein 407 isoform 1 [Homo sapiens]	10.1505	247209	134133288	2
158	alpha-enolase [Homo sapiens]	10.1505	47139.4	4503571	1
159	activating transcription factor 6 beta isoform b [Homo sapiens]	10.1499	76364.2	209954788	2
160	calponin-3 [Homo sapiens]	10.1489	36390.8	4502923	1
161	sorting nexin-7 isoform a [Homo sapiens]	10.1487	51586.6	194294540	1
162	phosphomannomutase 2 [Homo sapiens]	10.1486	28064.2	4557839	2
163	P-selectin precursor [Homo sapiens]	10.1485	90759.3	157419154	1
164	eukaryotic translation initiation factor 2, subunit 3 gamma, 52kDa [Homo sapiens]	10.1485	51077.3	4503507	1
165	heterogeneous nuclear ribonucleoprotein F [Homo sapiens]	10.1484	45642.9	148470404	2
166	probable ubiquitin carboxyl-terminal hydrolase FAF-X isoform 4 [Homo sapiens]	10.1483	290276	145309311	1
167	cullin-9 [Homo sapiens]	10.1483	281047	24307991	1
168	myosin light chain kinase family member 4 [Homo sapiens]	10.148	44479.6	167466233	4
169	glyceraldehyde-3-phosphate dehydrogenase [Homo sapiens]	10.1474	36030.4	7669492	3
170	tubulin--tyrosine ligase [Homo sapiens]	10.1472	43185.1	24308516	1
171	glycyl-tRNA synthetase [Homo sapiens]	10.1468	83112.7	116805340	1
172	cofilin-2 [Homo sapiens]	10.1468	18724.8	33946278	2
173	poly(rC) binding protein 3 isoform 2 [Homo sapiens]	10.1462	36793.9	194306633	2
174	desmoplakin isoform II [Homo sapiens]	10.1462	259954	58530842	1
175	peroxisome proliferator-activated receptor gamma coactivator-related protein 1 [Homo sapiens]	10.1458	177434	40807452	1
176	ectoderm-neural cortex protein 2 [Homo sapiens]	10.1457	65880.7	21362105	1
177	myc box-dependent-interacting protein 1 isoform 9 [Homo sapiens]	10.1456	48228.1	21536415	22
178	transcription elongation factor B polypeptide 1 [Homo sapiens]	10.1456	12465	5032161	1
179	leucine rich repeat containing 14 [Homo sapiens]	10.1454	54478.5	7661860	1
180	RIMS-binding protein 3A [Homo sapiens]	10.1452	180604	153792195	1
181	lipid phosphate phosphatase-related protein type 4 isoform 2 [Homo sapiens]	10.1452	76506.4	261278368	1
182	teneurin-1 isoform 2 [Homo sapiens]	10.145	305680	253970446	3
183	endoplasmin precursor [Homo sapiens]	10.1449	92411.2	4507677	3
184	phosphoribosylformylglycinamidine synthase [Homo sapiens]	10.1448	144643	31657129	2
185	ribosomal protein L29 [Homo sapiens]	10.1448	17741.1	4506629	1
186	T-complex protein 1 subunit zeta isoform b [Homo sapiens]	10.1446	53255.2	58331171	2
187	diacylglycerol kinase beta isoform 2 [Homo sapiens]	10.1445	86994.5	22027634	1
188	ADAMTS-like 1 isoform 4 precursor [Homo sapiens]	10.1438	193283	154275767	2
189	axonemal dynein heavy chain 12-like protein isoform 1 [Homo sapiens]	10.1436	356711	194440727	1
190	proteasome 26S non-ATPase subunit 1 [Homo sapiens]	10.1435	105769	25777600	7
191	zinc finger protein 313 [Homo sapiens]	10.1435	25677.3	8923898	1
192	TNF receptor-associated factor 1 [Homo sapiens]	10.1434	46134	5032193	1
193	cadherin-like protein 26 isoform a [Homo sapiens]	10.1433	92358.5	29570800	1
194	protein Dok-7 isoform 1 [Homo sapiens]	10.1433	53063.7	111185957	3
195	HEAT repeat family member 7B2 [Homo sapiens]	10.1432	180664	154240671	1
196	tetratricopeptide repeat protein 38 [Homo sapiens]	10.143	52719.6	116812608	1
197	protein kinase C theta type [Homo sapiens]	10.1428	81810.8	5453976	7
198	methionyl-tRNA synthetase, cytoplasmic [Homo sapiens]	10.1428	101052	14043022	1
199	G2 and S phase-expressed protein 1 [Homo sapiens]	10.1426	78426.4	253970412	1
200	PREDICTED: hypothetical protein [Homo sapiens]	10.1425	14843.8	239752883	1
201	condensin-2 complex subunit D3 [Homo sapiens]	10.1423	168783	45356151	10
202	ATP-dependent RNA helicase DDX19B isoform 2 [Homo sapiens]	10.1423	50458	62241024	1
203	asparaginyl-tRNA synthetase, cytoplasmic [Homo sapiens]	10.1418	62902.6	4758762	1
204	eukaryotic translation initiation factor 3 subunit B [Homo sapiens]	10.1417	92423.8	83367072	1
205	PREDICTED: hypothetical protein [Homo sapiens]	10.1413	8376.99	239753120	1
206	ring finger and CCCH-type zinc finger domain-containing protein 2 isoform 2 [Homo sapiens]	10.1413	117844	156105699	1
207	EF-hand domain-containing protein C17orf57 [Homo sapiens]	10.141	110028	31377581	1
208	retinal dehydrogenase 2 isoform 3 [Homo sapiens]	10.1407	46107.6	25777728	2
209	myosin-6 [Homo sapiens]	10.1402	223595	156104908	1
210	PREDICTED: hypothetical protein [Homo sapiens]	10.1401	14564.9	239758025	1
211	serine/threonine-protein kinase B-raf [Homo sapiens]	10.1399	84383.7	33188459	1
212	serine/threonine-protein phosphatase 6 regulatory subunit 2 [Homo sapiens]	10.1396	101182	37537701	2
213	haptoglobin isoform 1 preproprotein [Homo sapiens]	10.1391	45176.6	4826762	2
214	CTP synthase 1 [Homo sapiens]	10.1389	66648.1	148491070	1
215	coiled-coil domain-containing protein 112 isoform 2 [Homo sapiens]	10.1387	53532.4	145580595	1
216	aryl-hydrocarbon-interacting protein-like 1 isoform 3 [Homo sapiens]	10.1387	36702.7	74272280	1
217	protocadherin Fat 3 [Homo sapiens]	10.1387	501666	148886692	2
218	neuron navigator 3 [Homo sapiens]	10.1384	252864	120953251	2
219	PDZ and LIM domain protein 7 isoform 2 [Homo sapiens]	10.1383	46480	42741675	1
220	diphosphoinositol pentakisphosphate kinase 2 [Homo sapiens]	10.1381	138019	41281583	1
221	cell division cycle 7-related protein kinase [Homo sapiens]	10.1377	63847.8	197313667	1
222	shugoshin-like 2 isoform 2 [Homo sapiens]	10.1377	143884	229892308	1
223	ubiquitin-protein ligase E3B [Homo sapiens]	10.1376	123019	35493959	1
224	dystrotelin [Homo sapiens]	10.1374	65278.8	157364926	2
225	non-receptor tyrosine-protein kinase TNK1 [Homo sapiens]	10.1373	71876.6	150010577	1
226	DNA-directed RNA polymerase III subunit RPC7 [Homo sapiens]	10.1372	25898.3	115529475	1
227	ribosomal protein S27-like [Homo sapiens]	10.1371	9470.87	7705706	1
228	la-related protein 1 isoform 1 [Homo sapiens]	10.1366	116393	39725634	1
229	trypsin-1 preproprotein [Homo sapiens]	10.1365	26541.1	4506145	1
230	early endosome antigen 1, 162kD [Homo sapiens]	10.1364	162366	55770888	1
231	pancreatic lipase-related protein 2 [Homo sapiens]	10.1357	52044.5	106507261	14
232	leucine-rich PPR motif-containing protein, mitochondrial precursor [Homo sapiens]	10.1357	157805	31621305	1
233	GC-rich sequence DNA-binding factor [Homo sapiens]	10.1355	89329.4	44890065	3
234	PREDICTED: hypothetical protein [Homo sapiens]	10.1352	13641.2	239753948	1
235	succinate dehydrogenase [ubiquinone] flavoprotein subunit, mitochondrial precursor [Homo sapiens]	10.1351	72645.4	156416003	3
236	splicing factor 3B subunit 3 [Homo sapiens]	10.1347	135492	54112121	1
237	proteasome subunit alpha type-4 isoform 1 [Homo sapiens]	10.1347	29465.2	156713442	1
238	dynactin 1 isoform 1 [Homo sapiens]	10.1347	141607	13259510	1
239	integrin, beta 5 precursor [Homo sapiens]	10.1346	87996.2	20127446	1
240	carbohydrate sulfotransferase 14 [Homo sapiens]	10.1344	42969.5	18497304	1
241	hypothetical protein LOC201627 [Homo sapiens]	10.1344	69530.5	32698777	2
242	ribosome biogenesis protein BOP1 [Homo sapiens]	10.1343	83577.5	21327667	1
243	ATP-binding cassette sub-family F member 2 isoform a [Homo sapiens]	10.1341	71244.7	27881506	1
244	CD1B antigen precursor [Homo sapiens]	10.1338	36915.8	4502645	1
245	nuclear factor NF-kappa-B p105 subunit isoform 2 [Homo sapiens]	10.1337	105290	259155302	3
246	sorting nexin-27 [Homo sapiens]	10.1336	59772.8	31742501	1
247	hypothetical protein LOC221786 [Homo sapiens]	10.1334	66234.2	21495178	1
248	taste receptor, type 2, member 38 [Homo sapiens]	10.1332	37895	261490645	1
249	zinc finger BED domain-containing protein 1 [Homo sapiens]	10.1329	78105.7	283806701	1
250	RNA 3'-terminal phosphate cyclase-like protein [Homo sapiens]	10.1328	40816.6	157426877	1
251	histone-lysine N-methyltransferase EZH2 isoform b [Homo sapiens]	10.1327	80986.5	23510384	1
252	DNA polymerase nu [Homo sapiens]	10.1327	100244	112420958	1
253	pericentrin [Homo sapiens]	10.1327	377804	81295809	1
254	alanine aminotransferase 1 [Homo sapiens]	10.1325	54602.3	4885351	1
255	ribosomal protein L10a [Homo sapiens]	10.1322	24815.5	15431288	1
256	kelch repeat and BTB domain-containing protein 5 [Homo sapiens]	10.1321	69213.1	45593142	1
257	PREDICTED: chromosome 12 open reading frame 64 [Homo sapiens]	10.1321	252598	239755901	1
258	furin preproprotein [Homo sapiens]	10.1318	86623.8	4505579	5
259	regulator of G-protein signalling 3 isoform 6 [Homo sapiens]	10.1318	132252	114155127	1
260	gamma-aminobutyric acid receptor subunit gamma-1 precursor [Homo sapiens]	10.1311	53560.3	31742490	1
261	C-1-tetrahydrofolate synthase, cytoplasmic [Homo sapiens]	10.131	101468	222136639	1
262	5'-AMP-activated protein kinase subunit gamma-1 isoform 2 [Homo sapiens]	10.1309	28267.2	47132575	1
263	ras GTPase-activating-like protein IQGAP2 [Homo sapiens]	10.1308	180466	116089337	1
264	EH domain-containing protein 4 [Homo sapiens]	10.1307	61136.6	21264315	1
265	interferon-induced GTP-binding protein Mx2 [Homo sapiens]	10.1306	82036.8	11342664	1
266	DEP domain-containing protein 1A isoform a [Homo sapiens]	10.1304	92900.8	166295188	1
267	sorting nexin-2 [Homo sapiens]	10.1303	58434.8	23111038	1
268	transcription intermediary factor 1-beta [Homo sapiens]	10.1302	88493.5	5032179	1
269	FACT complex subunit SSRP1 [Homo sapiens]	10.1301	81024.3	4507241	1
270	PREDICTED: similar to hCG2006635, partial [Homo sapiens]	10.13	32729.3	239757552	1
271	ribosomal protein P0 [Homo sapiens]	10.13	34251.8	16933546	1
272	stomatin-like protein 3 isoform 2 [Homo sapiens]	10.1299	31024.7	221316744	1
273	collagen alpha-1(XVI) chain precursor [Homo sapiens]	10.1298	157652	100913220	1
274	propionyl-CoA carboxylase beta chain, mitochondrial precursor [Homo sapiens]	10.1295	58178.9	119943100	1
275	heterogeneous nuclear ribonucleoprotein U isoform a [Homo sapiens]	10.1295	90528	74136883	1
276	histone H1.4 [Homo sapiens]	10.1294	21852	4885379	2
277	aldehyde dehydrogenase, dimeric NADP-preferring [Homo sapiens]	10.1294	50362.9	206597441	1
278	pleckstrin homology domain containing, family G (with RhoGef domain) member 4 isoform 2 [Homo sapiens]	10.1293	122818	193211603	1
279	round spermatid basic protein 1 [Homo sapiens]	10.1293	90015.5	38683851	1
280	protein BAT4 [Homo sapiens]	10.1292	39289.8	15042961	5
281	actin, cytoplasmic 2 [Homo sapiens]	10.1291	41765.8	4501887	1
282	amiloride-sensitive sodium channel subunit delta isoform 1 [Homo sapiens]	10.1291	77393.1	194353989	1
283	transient receptor potential cation channel subfamily M member 2 [Homo sapiens]	10.129	171117	4507689	2
284	MORC family CW-type zinc finger protein 3 [Homo sapiens]	10.1286	107045	28872812	1
285	lipase member J [Homo sapiens]	10.1285	42361.2	231563300	1
286	peroxiredoxin-2 isoform a [Homo sapiens]	10.1285	21878.2	32189392	1
287	cullin-associated NEDD8-dissociated protein 1 [Homo sapiens]	10.1284	136289	21361794	1
288	PREDICTED: similar to hCG2003024 [Homo sapiens]	10.1283	19736	239750773	1
289	aspartyl-tRNA synthetase, cytoplasmic [Homo sapiens]	10.1283	57100.1	45439306	1
290	DNA-directed RNA polymerase II subunit RPB3 [Homo sapiens]	10.1282	31421.8	14702171	1
291	L-lactate dehydrogenase B chain [Homo sapiens]	10.1281	36615.2	4557032	1
292	NAD-dependent deacetylase sirtuin-7 [Homo sapiens]	10.1278	44870.4	7706712	1
293	desmoglein-1 preproprotein [Homo sapiens]	10.1277	113676	119703744	1
294	tenascin XB isoform 1 precursor [Homo sapiens]	10.1274	457933	188528648	1
295	rho GDP-dissociation inhibitor 1 [Homo sapiens]	10.1274	23192.7	4757768	1
296	PERQ amino acid rich, with GYF domain 1 [Homo sapiens]	10.1273	114531	92087055	1
297	T-complex protein 1 subunit zeta-2 [Homo sapiens]	10.1272	57784.7	58331173	1
298	5-hydroxytryptamine (serotonin) receptor 3B precursor [Homo sapiens]	10.1271	50259.8	5174469	1
299	zinc finger protein 527 [Homo sapiens]	10.127	70856.3	149192841	3
300	mitogen-activated protein kinase 1 [Homo sapiens]	10.127	41363.3	66932916	1
301	thymopoietin isoform alpha [Homo sapiens]	10.1269	75445.8	4507555	1
302	dynein heavy chain 7, axonemal [Homo sapiens]	10.1268	460862	151301127	1
303	guanylate cyclase soluble subunit beta-1 [Homo sapiens]	10.1268	70469.7	4504215	1
304	PREDICTED: hypothetical protein LOC100128935 [Homo sapiens]	10.1268	29911.7	169169647	1
305	triple functional domain protein [Homo sapiens]	10.1265	346682	45439359	1
306	protein LSM12 homolog [Homo sapiens]	10.1264	21687.1	22748747	1
307	DNA topoisomerase 2-alpha [Homo sapiens]	10.1264	174275	19913406	1
308	tyrosine kinase with immunoglobulin-like and EGF-like domains 1 precursor [Homo sapiens]	10.1263	125010	4885631	1
309	spectrin beta chain, erythrocyte isoform a [Homo sapiens]	10.1263	267659	67782321	1
310	histone H2A.x [Homo sapiens]	10.1259	15135.4	4504253	3
311	echinoderm microtubule-associated protein-like 6 [Homo sapiens]	10.1259	217760	223005862	1
312	PREDICTED: hypothetical protein XP_002346410 [Homo sapiens]	10.1258	17915.2	239747276	1
313	lys-63-specific deubiquitinase BRCC36 isoform 2 [Homo sapiens]	10.1255	33128.7	64762484	1
314	protein unc-80 homolog isoform 2 [Homo sapiens]	10.1255	360644	256818778	1
315	ribosomal protein S13 [Homo sapiens]	10.1254	17211.7	4506685	1
316	ribosomal protein L12 [Homo sapiens]	10.1254	17807.5	4506597	1
317	GTP-binding nuclear protein Ran [Homo sapiens]	10.1254	24407.6	5453555	1
318	26S protease regulatory subunit 6A [Homo sapiens]	10.1251	49172.5	21361144	3
319	transcription termination factor, mitochondrial precursor [Homo sapiens]	10.1251	45749.1	5902010	1
320	rho-related GTP-binding protein RhoB precursor [Homo sapiens]	10.125	22109.1	4757764	4
321	synaptotagmin binding, cytoplasmic RNA interacting protein isoform 6 [Homo sapiens]	10.125	62617.4	228008400	1
322	trichohyalin [Homo sapiens]	10.125	253776	148746195	1
323	cold shock domain-containing protein E1 isoform 3 [Homo sapiens]	10.1249	90547.9	194473720	1
324	protein-glutamine gamma-glutamyltransferase E precursor [Homo sapiens]	10.1248	76583.7	189458821	1
325	ribosomal protein S8 [Homo sapiens]	10.1248	24190.2	4506743	1
326	kinesin-1 heavy chain [Homo sapiens]	10.1248	109617	4758648	1
327	PREDICTED: similar to Spindle and kinetochore-associated protein 2 [Homo sapiens]	10.1243	13988.2	169178338	1
328	PREDICTED: hypothetical protein [Homo sapiens]	10.1243	23827.8	239755394	1
329	aldehyde dehydrogenase 3A2 isoform 2 [Homo sapiens]	10.1242	54813	4557303	1
330	60S ribosomal protein L26-like 1 [Homo sapiens]	10.1241	17245.6	7705813	1
331	histone deacetylase 10 isoform 2 [Homo sapiens]	10.1239	69340.7	226529806	1
332	ryanodine receptor 3 [Homo sapiens]	10.1239	551687	126032338	1
333	peptidyl-prolyl cis-trans isomerase FKBP10 precursor [Homo sapiens]	10.1239	64204.3	192448443	1
334	A-kinase anchor protein 12 isoform 2 [Homo sapiens]	10.1238	181579	21493024	1
335	AP-1 complex subunit mu-1 isoform 1 [Homo sapiens]	10.1236	49808.7	194473724	1
336	E3 ubiquitin-protein ligase RNF149 precursor [Homo sapiens]	10.1235	43137	284447287	1
337	PREDICTED: doublecortin domain containing 5 [Homo sapiens]	10.1233	114999	239755534	1
338	DNA-dependent protein kinase catalytic subunit isoform 2 [Homo sapiens]	10.1232	465201	126032350	1
339	midline-2 isoform 2 [Homo sapiens]	10.1231	79813.7	223890259	1
340	tyrosine-protein kinase Fer [Homo sapiens]	10.123	94577.8	119964721	1
341	thyroid hormone receptor-associated protein 3 [Homo sapiens]	10.123	108601	167234419	1
342	hypothetical protein LOC389761 [Homo sapiens]	10.123	102241	223671858	1
343	zinc finger protein LOC400713 [Homo sapiens]	10.1228	66719.2	224177533	1
344	cullin-3 [Homo sapiens]	10.1227	88873.5	4503165	1
345	G-protein coupled receptor-associated sorting protein 2 [Homo sapiens]	10.1226	93715	51702248	1
346	protein unc-119 homolog A isoform b [Homo sapiens]	10.1225	24097.1	16936535	1
347	alpha-2A adrenergic receptor [Homo sapiens]	10.1223	50614.6	194353970	1
348	peroxiredoxin-6 [Homo sapiens]	10.1223	25019.2	4758638	1
349	retinoblastoma-binding protein 6 isoform 1 [Homo sapiens]	10.1222	201441	33620769	1
350	myoglobin [Homo sapiens]	10.1219	17173	4885477	1
351	amyotrophic lateral sclerosis 2 chromosomal region candidate gene 8 protein [Homo sapiens]	10.1213	80647.7	157168372	1
352	ADP-ribosylation factor-like protein 13B isoform 1 [Homo sapiens]	10.1212	48612.8	33598956	1
353	putative pre-mRNA-splicing factor ATP-dependent RNA helicase DHX16 isoform 2 [Homo sapiens]	10.1211	112385	256000749	1
354	cryptochrome-1 [Homo sapiens]	10.1208	66352.5	4758072	1
355	3,2-trans-enoyl-CoA isomerase, mitochondrial precursor [Homo sapiens]	10.1207	32795.2	62530384	1
356	DEAD/H (Asp-Glu-Ala-Asp/His) box polypeptide 3 [Homo sapiens]	10.1207	73198.1	87196351	1
357	ubiquitin specific peptidase 45 [Homo sapiens]	10.1207	91675.1	122937412	1
358	ER lumen protein retaining receptor 3 isoform b [Homo sapiens]	10.1206	25673.3	8051611	1
359	alpha-actinin-4 [Homo sapiens]	10.1205	104788	12025678	1
360	hermansky-Pudlak syndrome 1 protein isoform a [Homo sapiens]	10.1205	79241.6	33286416	1
361	T-complex protein 1 subunit alpha isoform a [Homo sapiens]	10.1204	60305.7	57863257	1
362	Na+/H+ exchanger domain containing 1 isoform 2 [Homo sapiens]	10.1204	52154.8	154937338	1
363	thioredoxin-dependent peroxide reductase, mitochondrial isoform b [Homo sapiens]	10.1203	25822.3	32483377	1
364	histone acetyltransferase MYST3 [Homo sapiens]	10.1203	224885	150378543	1
365	BTB/POZ domain-containing protein KCTD9 [Homo sapiens]	10.1203	42539.6	39753959	1
366	ubiquitin thiolesterase 44 [Homo sapiens]	10.1202	81132.6	109134334	1
367	low-density lipoprotein receptor-related protein 2 precursor [Homo sapiens]	10.12	521615	126012573	1
368	cellular nucleic acid-binding protein isoform 6 [Homo sapiens]	10.12	18729.2	187608750	2
369	ADP/ATP translocase 4 [Homo sapiens]	10.1198	34999.4	13775208	1
370	transcriptional regulator ATRX isoform 1 [Homo sapiens]	10.1197	282409	20336209	1
371	small nuclear ribonucleoprotein Sm D3 [Homo sapiens]	10.1197	13907.3	4759160	1
372	high mobility group protein B3 [Homo sapiens]	10.1197	22965.5	71143137	1
373	SAM domain and HD domain-containing protein 1 [Homo sapiens]	10.1197	72154.9	38016914	1
374	PREDICTED: hypothetical protein [Homo sapiens]	10.1196	32917.7	239757101	1
375	14-3-3 protein zeta/delta [Homo sapiens]	10.1195	27727.7	208973244	1
376	ankyrin repeat and KH domain-containing protein 1 isoform 1 [Homo sapiens]	10.1194	269288	46519147	1
377	C-C motif chemokine 28 precursor [Homo sapiens]	10.1194	14270.4	22538811	1
378	transthyretin precursor [Homo sapiens]	10.1192	15877	4507725	2
379	myosin, heavy chain 1, skeletal muscle, adult [Homo sapiens]	10.1192	223006	115527082	1
380	PREDICTED: hypothetical protein [Homo sapiens]	10.119	18953	239754458	1
381	proteasome activator complex subunit 3 isoform 2 [Homo sapiens]	10.1189	30867.2	30410796	1
382	coiled-coil domain containing 84 [Homo sapiens]	10.1189	37949.9	38348292	1
383	a disintegrin-like and metalloprotease with thrombospondin type 1 motifs 20 precursor [Homo sapiens]	10.1189	214578	124430557	1
384	T-complex protein 11-like protein 2 [Homo sapiens]	10.1188	58054.6	22749517	3
385	serine/threonine-protein kinase D1 [Homo sapiens]	10.1186	101639	115529463	1
386	solute carrier family 41 member 2 [Homo sapiens]	10.1185	62433.6	207444687	1
387	rac GTPase-activating protein 1 [Homo sapiens]	10.1182	70981.9	186910302	1
388	S-acyl fatty acid synthase thioesterase, medium chain isoform 2 [Homo sapiens]	10.1182	29911.9	89257335	1
389	DIS3-like exonuclease 1 isoform 2 [Homo sapiens]	10.1181	111049	19115966	1
390	ATP-binding cassette sub-family A member 2 isoform b [Homo sapiens]	10.1179	272847	47078218	1
391	G-protein coupled receptor family C group 6 member A precursor [Homo sapiens]	10.1178	104685	112807234	1
392	CTD small phosphatase-like protein 2 [Homo sapiens]	10.1178	52966.2	100815975	1
393	PREDICTED: hypothetical protein [Homo sapiens]	10.1176	77049.3	169214154	1
394	integrator complex subunit 4 [Homo sapiens]	10.1175	108102	50086624	1
395	tumor necrosis factor receptor superfamily member 11B precursor [Homo sapiens]	10.1175	45996	148743793	1
396	homeobox protein cut-like 2 [Homo sapiens]	10.1174	161577	116517292	1
397	anaphase-promoting complex subunit 1 [Homo sapiens]	10.1168	216360	12056971	1
398	DNA-binding protein RFX5 [Homo sapiens]	10.1168	65283	71040090	1
399	minichromosome maintenance complex component 6 [Homo sapiens]	10.1167	92831.3	7427519	1
400	PREDICTED: hypothetical protein [Homo sapiens]	10.1166	11279.7	239755180	1
401	nucleolar protein with MIF4G domain 1 [Homo sapiens]	10.1166	96197.7	61097912	1
402	pregnancy-zone protein precursor [Homo sapiens]	10.1166	163759	162809334	1
403	matrin-3 [Homo sapiens]	10.1165	94564.7	62750354	1
404	programmed cell death 6-interacting protein isoform 2 [Homo sapiens]	10.1165	96711.6	241982780	1
405	hypothetical protein LOC647024 [Homo sapiens]	10.1164	123958	256574805	1
406	alpha-2-macroglobulin precursor [Homo sapiens]	10.1164	163188	66932947	1
407	ribosomal protein S9 [Homo sapiens]	10.1163	22577.6	14141193	1
408	DCC-interacting protein 13-beta [Homo sapiens]	10.1162	74446.4	24586663	1
409	nucleophosmin isoform 3 [Homo sapiens]	10.116	28382.7	83641870	1
410	protein yippee-like 4 [Homo sapiens]	10.116	14291.9	21450727	1
411	proliferating cell nuclear antigen [Homo sapiens]	10.1159	28750.3	33239451	1
412	PREDICTED: similar to hCG2002101 [Homo sapiens]	10.1159	21465.6	239755715	1
413	39S ribosomal protein L39, mitochondrial isoform a [Homo sapiens]	10.1158	38696.7	27886582	1
414	annexin A4 [Homo sapiens]	10.1157	36062.2	4502105	1
415	dehydrogenase/reductase SDR family member 7 precursor [Homo sapiens]	10.1155	38274.1	7706318	1
416	von Willebrand factor C and EGF domain-containing protein precursor [Homo sapiens]	10.1154	99847.4	114431244	1
417	protein LAP2 isoform 7 [Homo sapiens]	10.1154	145996	55770895	1
418	nucleoporin 155kDa isoform 1 [Homo sapiens]	10.1154	155100	24430149	1
419	sorting and assembly machinery component 50 homolog [Homo sapiens]	10.1154	51943.4	225543166	1
420	coronin-1C isoform 1 [Homo sapiens]	10.1151	53215.1	7656991	1
421	immunoglobulin superfamily member 1 isoform 4 [Homo sapiens]	10.115	147877	283436133	1
422	WAS/WASL interacting protein family, member 3 [Homo sapiens]	10.1113	49318	122937496	1
423	tubulointerstitial nephritis antigen [Homo sapiens]	10.1109	54569	224586907	1
424	probable tRNA (uracil-O(2)-)-methyltransferase isoform 2 [Homo sapiens]	10.1106	41300.8	22749135	2
425	peripheral plasma membrane protein CASK isoform 1 [Homo sapiens]	10.1082	104454	186972120	1
426	transcription factor SOX-5 isoform c [Homo sapiens]	10.1063	41963.9	30061558	1
427	nuclear pore complex protein Nup160 [Homo sapiens]	10.1059	162016	54859722	1
428	F-box only protein 16 [Homo sapiens]	10.1012	34565.8	27312027	3

## Sheet: Top ranked proteins
No.	Reference	Score	MW	Accession	Peptide
1	heat shock cognate 71 kDa protein isoform 2 [Homo sapiens]	200.215	53484.5	24234686	44
2	tubulin beta-2B chain [Homo sapiens]	190.285	49921	29788768	43
3	aryl hydrocarbon receptor nuclear translocator isoform 3 [Homo sapiens]	180.271	84894.5	30795242	34
4	tubulin alpha-1B chain [Homo sapiens]	150.268	50119.6	57013276	44
5	fatty acid-binding protein, epidermal [Homo sapiens]	130.291	15154.5	4557581	137
6	ribosomal protein S3 [Homo sapiens]	110.186	26671.4	15718687	21
7	60 kDa heat shock protein, mitochondrial [Homo sapiens]	90.2395	61016.5	41399285	14
8	tubulin beta-2C chain [Homo sapiens]	80.2299	49799	5174735	21
9	heat shock 70 kDa protein 1A/1B [Homo sapiens]	80.2057	70009.2	194248072	16
10	albumin preproprotein [Homo sapiens]	80.1738	69321.6	4502027	12
11	heat shock 70 kDa protein 1-like [Homo sapiens]	70.247	70331.4	124256496	12
12	chaperonin containing TCP1, subunit 2 [Homo sapiens]	60.2353	57452.3	5453603	9
13	elongation factor 2 [Homo sapiens]	60.2311	95277.1	4503483	8
14	eukaryotic translation elongation factor 1 alpha 2 [Homo sapiens]	60.2199	50438.4	4503475	13
15	T-complex protein 1 subunit theta [Homo sapiens]	60.2165	59582.6	48762932	7
16	78 kDa glucose-regulated protein [Homo sapiens]	60.2145	72288.5	16507237	8
17	elongation factor Tu, mitochondrial precursor [Homo sapiens]	60.2051	49843.4	34147630	9
18	actin, aortic smooth muscle [Homo sapiens]	60.1931	41981.8	213688375	6
